# Supplementary material for: Biallelic GLTP mutations cause nonsyndromic epidermal differentiation disorder via disrupted epidermal glucosylceramide transport
Source: J Clin Invest. 2026 Feb 5;136(8):e198835. doi: 10.1172/JCI198835 (PMC13078884; doi:10.1172/JCI198835)
Supplement: Supporting data values [file jci-136-198835-s155.xlsx]

## Sheet: Fig.3C
Fig.3C
	Gltp+/+	Gltp-/-			Gltp+/+	Gltp-/-
Weight (g)	1.26	1.15		TEWL (g/m2/h)	3	8
	1.33	1.24			3	7
	1.34	1.26			5	9
	1.36	1.28			1	9
	1.36	1.31			2	8
	1.26	1.27			1	10
	1.26	1.31			5	7
	1.21	1.28			4	9
	1.22	1.26			2	9
Mean	1.28889	1.26222		Mean	2.88889	8.44444

## Sheet: Fig.6A
Fig.6A
Lipid	log2(fold change)	-Log10(p-value)
AcCa(14:0)	0.345333	0.715829
AcCa(14:1)	-0.468959	0.437414
AcCa(16:0)	-0.20825	0.329007
AcCa(16:1)	-0.406062	0.303403
Hex1Cer(d49:1+O)	5.19445	5.7682
Hex1Cer(d48:1+O)	5.18419	5.13382
AcCa(18:1)	-0.472677	0.556589
AcCa(18:2)	-0.275754	0.214638
AcCa(18:3)	0.69938	0.269223
Hex1Cer(d50:1+O)	5.13612	7.52983
TG(75:3)	4.99535	1.67393
Hex1Cer(d47:1+O)	4.83914	5.40896
AcCa(20:3)	0.169287	0.120058
AcCa(20:4)	-1.27175	0.777844
AcCa(20:5)	-1.1389	0.579584
AcCa(21:0)	0.475275	1.12173
PC(43:1e)	4.1014	4.4722
AcCa(22:1)	0.551202	0.706481
Hex1Cer(d48:2+O)	3.8687	2.70427
AcCa(24:1)	0.444157	0.537321
PC(45:0)	3.71653	3.63816
Hex2Cer(m44:0)	3.48586	3.60821
PC(56:3)	3.40045	1.76423
Cer(d27:1)	-2.23004	0.330042
Cer(d28:0)	-0.366451	0.445408
Hex1Cer(d49:2+O)	3.2346	1.68353
Cer(d35:2+O)	3.22413	2.78382
Cer(d30:0+O)	-0.667079	0.903387
PC(46:0)	2.96185	5.71139
Cer(d49:0)	2.9482	3.61172
Cer(d31:1+O)	-0.129634	0.215589
Hex2Cer(m47:1)	2.91127	4.17547
Cer(d32:0)	-0.122033	0.349506
Cer(t38:4)	2.87283	4.49962
Hex2Cer(m48:6)	2.73551	5.05028
Hex1Cer(d50:2+O)	2.61156	1.60916
CerP(d47:0)	2.61149	3.78244
Cer(d32:2+O)	0.437407	0.613277
Cer(d32:3+O)	-0.170069	0.239095
Cer(d33:0)	0.119501	0.241481
Cer(d33:0+2O)	-1.10213	0.78741
TG(38:3e)	2.58831	3.40924
Hex1Cer(d50:1)	2.46342	4.41055
Cer(d33:1+2O)	-0.186745	0.236666
Cer(d33:1+O)	-0.365479	0.632151
Cer(d33:2)	0.524558	1.22389
OAHFA(54:1)	2.42344	3.80899
Cer(d33:4+2O)	0.0607015	0.0411646
Hex1Cer(m47:2)	2.38356	5.77278
Hex1Cer(m48:1+O)	2.2826	4.57348
Cer(d34:0+2O)	-0.770752	1.04234
TG(50:2e)	2.28166	2.46719
Cer(d34:1)	0.144132	0.252606
Cer(d34:1+2O)	-0.0135466	0.0375451
Cer(d34:1+O)	-0.526153	0.797077
PC(48:3)	2.26084	2.30595
Cer(d34:2+2O)	0.408342	0.270239
Cer(d34:2+O)	0.135873	0.506178
Cer(d34:3)	0.443681	0.721687
OAHFA(58:2)	2.25747	4.43585
Cer(d34:5)	-0.294196	0.371945
Cer(d47:1+O)	2.16879	4.20738
Hex1Cer(m42:0)	2.15191	5.71942
TG(48:2e)	2.15009	2.98855
Cer(d35:1+O)	-0.164661	0.35333
Cer(d26:1)	2.14467	3.47676
Hex1Cer(t46:1)	2.14148	3.67655
Cer(d35:3)	0.495665	0.52767
Hex1Cer(d49:2)	2.09321	1.33197
PC(46:2)	2.08851	1.91269
Cer(d35:4)	-0.692717	0.633028
TG(58:0)	2.08574	3.52573
PE(56:2)	2.08304	1.7127
OAHFA(59:2)	2.07293	4.43443
Cer(d36:1+O)	0.195331	0.720187
OAHFA(53:1)	2.06517	4.39186
TG(57:1e)	2.06228	2.40962
Cer(d36:3)	0.65181	1.03627
PC(56:2)	2.06158	2.05665
Cer(d48:2+O)	2.03904	5.62475
Cer(d36:4)	-0.438544	0.475542
Cer(d36:5)	0.532349	1.19115
Cer(d49:3)	2.03162	3.52837
Cer(d38:6)	2.00653	4.36142
Cer(d37:1+O)	0.324974	0.660548
Cer(d37:2)	0.958954	1.167
Cer(d37:5)	0.438691	0.670527
Cer(d34:4)	1.99652	2.75205
Cer(d38:0+O)	0.406365	0.324978
Hex1Cer(d49:0+O)	1.99021	2.8232
Cer(d38:2)	1.20403	1.20557
Cer(d46:2)	1.98897	3.01707
PC(47:2)	1.97263	2.76819
Cer(d38:5)	0.428814	0.74832
OAHFA(55:1)	1.97079	3.15163
Cer(d39:0)	-0.173951	1.10639
Cer(d48:2)	1.95746	2.74501
Cer(d39:1+O)	-0.119305	0.269646
Hex1Cer(m47:1+O)	1.95155	3.89303
Cer(d39:7)	0.535367	0.445554
OAHFA(57:1)	1.93895	3.04029
OAHFA(34:1)	1.92145	3.05658
OAHFA(56:1)	1.90752	3.61574
Cer(d49:1+O)	1.89414	4.13618
Cer(d35:1)	1.89029	3.41103
Cer(d40:3)	-1.2438	0.502985
Cer(d40:5)	-0.225553	0.149174
Cer(d40:7)	0.573281	0.505349
Hex1Cer(d49:1)	1.88776	3.46816
Cer(d41:0+O)	-0.121896	0.192023
Hex1Cer(d50:0+O)	1.87492	2.33227
Cer(d41:1+2O)	-0.382172	0.878803
PG(48:0)	1.85236	3.2496
CL(85:14)	1.84971	1.50777
Cer(d41:2+O)	0.150426	0.293545
Cer(d41:3)	-0.0487615	0.0318423
DG(31:3e)	1.84162	3.69271
Cer(d49:2+O)	1.83458	4.8611
PE(50:2)	1.81772	1.91873
Cer(d42:0+O)	0.258282	0.496314
DG(44:5e)	1.80404	2.5383
Cer(d42:1+2O)	-0.405691	1.19985
Cer(t36:4)	1.80086	1.66449
Cer(d42:2)	0.3721	0.463039
Cer(d42:2+2O)	0.21674	0.653268
Cer(t37:0)	1.79177	3.79673
Cer(d42:3)	-1.37649	0.414194
Cer(d42:4)	-1.73545	0.393931
Cer(d42:5)	-1.31931	1.00856
Cer(d33:3)	1.78504	2.8922
Cer(t36:3)	1.7843	1.76035
Hex1Cer(d46:1)	1.74867	3.2465
Cer(d43:1)	-0.250829	0.240462
Cer(d50:1+O)	1.7471	3.16323
Cer(d43:2)	1.55483	0.732884
Cer(d36:3+2O)	1.74427	1.6977
Cer(m37:2)	1.74387	4.05448
OAHFA(52:1)	1.73874	3.15901
Cer(d44:0+O)	-0.945194	0.91214
Cer(d44:1)	-0.191492	0.923179
LPC(30:0)	1.72601	2.56637
AcCa(24:2)	1.72565	2.83622
Cer(d44:2+O)	0.0925892	0.385216
Cer(m35:3+2O)	1.72319	1.39491
Cer(d44:5)	-0.264796	0.143593
Cer(d44:6)	-2.41027	0.478531
PC(18:0)	1.71142	1.67978
Cer(d45:0+O)	-0.311149	0.610316
TG(54:13)	1.70122	2.10764
Cer(d50:2+O)	1.6995	3.949
LPC(28:0)	1.69415	2.21305
Cer(d45:2+O)	-0.630942	1.1509
Hex1Cer(d46:0+O)	1.69368	3.58647
Cer(d38:4)	1.67364	1.73627
Cer(d45:5)	-0.120981	0.201998
Cer(d36:3+O)	1.65831	2.41696
Cer(d46:1)	-0.16065	0.476495
TG(64:0)	1.64558	2.43345
Hex1Cer(m46:1+O)	1.64193	3.88169
Cer(d36:1)	1.63757	2.37234
Cer(d46:5)	0.072985	0.166114
Cer(d47:0+O)	0.208913	0.390937
OAHFA(44:4)	1.63239	3.62782
Cer(d39:2)	1.63199	2.20054
Cer(t34:3)	1.62885	2.22902
Cer(d47:4)	0.0802364	0.152892
Hex1Cer(d48:2)	1.59985	1.61297
Cer(d47:7)	0.0425724	0.189247
TG(46:13)	1.59216	2.098
Cer(d48:1)	-0.0873233	0.247075
PG(39:0)	1.57012	2.67994
Cer(d50:3)	1.55728	1.86391
OAHFA(52:0)	1.55118	2.87192
Cer(d48:4)	0.457458	0.970047
Cer(d48:5)	-0.030799	0.122974
PC(50:0)	1.53901	2.99347
Hex2Cer(m39:0+O)	1.53837	2.06909
Cer(d49:1)	-0.0403314	0.11125
Hex2Cer(d50:1+O)	1.537	1.71279
TG(46:1e)	1.52705	3.00158
Cer(d48:1+O)	1.52245	3.55632
LPG(26:0)	1.51795	2.3202
Cer(d49:5)	0.163618	0.597703
Hex2Cer(d39:0)	1.50035	2.06795
DG(30:7e)	1.49647	1.57808
Cer(d50:1)	0.0896411	0.300662
TG(24:1e)	1.48327	3.1271
OAHFA(57:2)	1.48292	2.6685
Cer(d35:3+2O)	1.47914	1.56912
DG(22:1)	1.46861	1.96105
Cer(d38:3)	1.46397	2.80199
LPC(32:0)	1.45365	2.3323
Cer(m32:0+O)	-0.0440396	0.0200101
Cer(m33:1+2O)	0.0896979	0.453016
WE(20:1)	1.45244	2.02682
Cer(m34:0+O)	-0.307159	1.01157
Cer(m39:1+O)	1.43856	5.75314
Cer(d50:2)	1.43568	2.98387
Cer(m34:2)	-2.11174	0.863673
LPC(31:0)	1.43278	1.88944
Cer(m35:3+O)	0.485647	0.521377
Cer(d37:1)	1.42939	3.1127
Cer(m36:1+O)	0.334022	0.705133
Cer(m36:2)	0.128054	0.185341
Cer(m36:2+O)	-0.197863	0.178315
Hex2Cer(m37:3)	1.42857	2.06315
PC(34:4e)	1.42548	1.66863
Cer(m38:1+2O)	-0.195306	0.515894
Cer(m38:2)	0.599563	1.23983
Cer(m38:2+2O)	-1.00796	0.676367
Cer(m38:2+O)	1.0873	1.08768
Cer(d38:1)	1.41338	3.6619
CL(77:9)	1.40999	2.72944
Cer(m39:2)	-0.00538559	0.00787357
Hex1Cer(d33:1)	1.40085	1.51349
Cer(m40:0)	0.482837	1.2864
Cer(m47:0)	1.39027	4.05008
Cer(d47:2)	1.38891	1.70624
Cer(m40:2)	0.239856	0.401452
Cer(m40:3)	0.368508	0.521107
TG(56:0)	1.38797	2.97779
Cer(d39:1)	1.38795	5.52564
CL(58:0)	1.38756	1.96635
Cer(m41:2)	0.0779382	0.165288
TG(49:2e)	1.3832	3.21289
Cer(m46:3)	1.37677	3.27015
Cer(m42:0+O)	-5.8319	0.927912
PC(48:1)	1.3606	2.54565
Cer(m42:2)	-0.0467356	0.177626
Cer(m42:3)	-0.430687	0.25074
Cer(m42:4)	-2.41153	0.493114
Cer(m42:5)	-3.39058	0.498177
Hex1Cer(d32:1)	1.35908	2.81954
Cer(d35:3+O)	1.3577	2.08269
Cer(m43:1+O)	-1.27022	0.378478
CerG2GNAc1(t46:1)	1.35028	2.46441
OAHFA(43:4)	1.33396	4.00658
Cer(d49:2)	1.30518	3.41854
TG(59:1e)	1.29368	2.45323
PC(44:0)	1.27909	3.0491
Cer(m44:1+O)	-1.03663	0.733296
PE(34:4p)	1.2719	3.25271
PC(29:0e)	1.26194	1.77596
PS(41:2)	1.25875	2.07951
AcCa(19:0)	1.23129	3.98755
Cer(t35:4)	1.22287	1.58059
Cer(m34:1)	1.21244	2.31028
PC(48:2)	1.20896	1.94709
PC(50:3)	1.20585	2.94432
Cer(m45:5)	0.12949	0.272175
Hex1Cer(d50:2)	1.20431	1.42858
LPE(26:0)	1.19968	2.01136
Cer(m46:1+O)	-0.157252	0.468362
Cer(m46:2)	-0.44424	1.05632
Hex1Cer(d45:1)	1.19743	2.5385
Cer(d36:2)	1.19467	1.91276
Hex1Cer(m45:1+O)	1.19427	2.5665
Cer(m47:1+O)	-0.143098	0.493698
Cer(m47:5)	0.0838674	0.139493
Cer(m47:7)	0.192921	0.108341
OAHFA(44:2)	1.19116	2.87409
Cer(d41:2)	1.18579	4.03573
Cer(m48:1+O)	-0.0934456	0.264695
Cer(d41:4)	1.17073	2.64004
PC(52:2)	1.16981	2.83274
PC(51:3)	1.16914	3.85645
Hex1Cer(m45:2)	1.15029	3.15242
Cer(t29:1)	0.329384	0.517634
Cer(t30:1)	-0.690911	1.23022
Hex1Cer(d35:2)	1.14988	2.20805
PC(48:0)	1.14057	2.1586
TG(44:12)	1.12499	1.57213
Cer(t32:0+O)	-0.371475	0.714471
TG(50:0)	1.12417	2.23458
PC(45:1)	1.12091	1.80126
Cer(t33:0+O)	-0.824162	1.15618
Cer(t33:1)	-0.324673	0.554445
Cer(t33:1+O)	0.294176	0.688415
PC(49:2)	1.11848	2.21178
TG(62:1)	1.11711	2.77992
Cer(t34:0+O)	-0.0805111	0.070672
Cer(t34:1)	-0.308391	1.15322
Cer(t34:1+O)	0.0654194	0.273541
Cer(t34:2)	0.142444	0.591948
Cer(t34:2+O)	0.231752	0.169196
AcCa(20:0)	1.10586	2.81825
PC(54:5)	1.10291	1.86605
Cer(t35:1)	-0.161423	0.388223
Cer(t35:2)	-0.467941	0.698621
PC(54:2)	1.09468	2.31547
Cer(d35:2)	1.09115	2.44607
Cer(t36:0+O)	-0.20249	0.535783
Cer(t36:1)	0.238178	0.75651
PC(50:2)	1.08072	1.86675
AcCa(18:0)	1.08031	2.48356
TG(66:2)	1.07379	2.78348
PE(26:0e)	1.06887	1.32672
LPC(33:0)	1.06398	1.92563
Cer(t37:5)	0.107785	0.33524
Cer(t37:6)	0.556385	0.582124
Cer(t38:0)	0.379707	0.41939
Cer(t38:0+O)	-0.395597	1.14078
Cer(t38:1)	0.126726	0.436086
Cer(t38:2)	-0.828029	0.88035
Cer(d49:0+O)	1.05554	2.37694
OAHFA(54:0)	1.05255	2.04823
Cer(t39:0)	0.304593	0.844928
TG(56:3e)	1.05065	1.778
Cer(t40:0)	0.250921	0.463606
Cer(t40:1)	0.0138994	0.0515775
Cer(t40:1+O)	0.446587	0.727668
Cer(t41:0)	-0.0396293	0.0536685
PC(30:0e)	1.04776	2.5155
Cer(t41:1)	-0.207875	1.18091
Cer(t41:1+O)	-0.123057	0.312617
Cer(t41:2)	0.0229908	0.0536113
Cer(t42:0)	-0.0480023	0.107708
Cer(d44:2)	1.04494	3.59565
Cer(d36:2+O)	1.043	1.93483
Cer(t42:1+O)	-0.263661	0.98519
Cer(d50:0+O)	1.04065	1.86989
Cer(t42:4)	-0.416382	0.776562
Cer(t43:0)	-0.109712	0.19632
LPC(27:0)	1.03831	1.51916
Cer(t38:5)	1.03061	2.75489
PE(33:3)	1.02951	1.45917
TG(44:1e)	1.02844	2.38051
Hex1Cer(d43:1)	1.01903	1.45892
Cer(t44:0)	-0.18685	0.455567
PC(46:1)	1.01255	1.9085
Cer(t44:1)	-0.193996	0.187338
PC(33:2e)	1.01003	1.7586
PC(33:3e)	1.00732	1.31401
Cer(t44:3)	0.172299	0.560098
Cer(m46:0)	1.00324	2.75845
Cer(t44:5)	0.388969	0.820452
PE(39:2e)	0.99999	2.17821
Cer(t33:2)	0.985698	1.48989
Cer(d50:5)	0.984251	2.17468
Cer(t45:2)	0.0786772	0.0289755
OAHFA(45:4)	0.983253	1.99082
DG(24:1)	0.979562	1.93542
Cer(t46:0)	-0.211526	0.451537
Cer(t46:1)	-0.0749108	0.207819
Hex1Cer(m43:2)	0.973981	1.38172
TG(58:1)	0.968607	2.25876
OAHFA(57:6)	0.964774	1.35633
PC(50:1)	0.958905	2.79069
Hex2Cer(d49:1+O)	0.949256	3.37882
CerG2GNAc1(d36:1)	-4.56608	0.896823
CerG2GNAc1(d39:4)	0.571526	0.794857
Cer(d47:1)	0.937342	1.83537
CerG2GNAc1(d46:1)	-0.835434	0.759993
CerG2GNAc1(d48:1)	-0.307366	0.488613
CerG2GNAc1(m40:2)	-0.164184	1.18191
CerG2GNAc1(m45:0)	-0.210632	1.09673
PC(49:1)	0.93637	1.70174
CerG2GNAc1(t40:1)	-0.553472	0.764145
CerG2GNAc1(t42:1)	0.136394	0.200644
DG(49:1)	0.934841	3.01901
CerG3GNAc1(d33:5)	-0.0161037	0.00744128
CerG3GNAc1(d42:2)	-1.3926	0.295389
PC(47:1)	0.932863	1.9379
Cer(d40:2)	0.917659	2.32988
CerG3GNAc1(t34:0)	-1.29847	0.315845
Cer(t36:2)	0.912696	1.79186
CerP(d27:0)	0.807247	1.03256
CerP(d29:0)	0.572296	0.678276
Cer(d32:2)	0.911616	2.74143
DG(27:2e)	0.910569	2.24972
PC(51:2)	0.896872	1.95397
CerP(m36:0+O)	0.505112	0.653533
Cer(m48:0)	0.891169	2.29837
Cer(d28:1)	0.881461	1.32971
PC(27:0e)	0.879831	1.42473
Cer(d42:7)	0.876326	1.53417
Cer(m45:0)	0.871459	1.62966
CerP(t32:0+O)	-0.610534	1.00417
TG(60:1)	0.868234	1.49271
CerP(t44:0)	-0.541299	0.476285
TG(52:1)	0.849205	2.29552
CL(66:10)	2.00612	0.563839
CL(66:4)	0.288756	0.250591
CL(66:8)	0.0636767	0.0976509
CL(68:2)	-0.312044	0.398971
CL(68:3)	-0.0251294	0.0239496
CL(68:4)	-0.0854178	0.0714973
CL(68:5)	0.118711	0.111196
CL(68:6)	-0.273446	0.318948
CL(69:4)	0.342089	0.385205
CL(69:5)	0.387351	0.501101
CL(70:3)	0.234958	0.34154
CL(70:4)	0.0357711	0.0312989
CL(70:5)	-0.012153	0.012162
CL(70:6)	-0.101923	0.143753
CL(70:7)	-0.351867	0.398018
CL(70:8)	0.0797652	0.10017
CL(71:2)	0.095886	0.224973
CL(71:4)	-0.390882	0.445974
CL(71:5)	0.0313206	0.0267127
CL(71:6)	-0.127112	0.294228
CL(72:10)	-0.543765	0.449619
CL(72:4)	0.0476725	0.0568995
CL(72:5)	-0.141831	0.248509
CL(72:6)	0.259662	0.182201
CL(72:7)	-0.382797	0.49272
CL(72:8)	-0.563535	0.600137
CL(72:9)	0.134319	0.137973
Cer(m48:2)	0.846394	1.99447
CL(73:6)	-0.0456326	0.0741094
CL(74:10)	-0.321279	0.288535
CL(74:11)	-0.731066	0.647678
CL(74:4)	0.182953	0.192459
CL(74:6)	-0.188809	0.401027
CL(74:7)	-0.471918	0.765109
CL(74:8)	-0.40193	0.783429
CL(74:9)	-0.107943	0.102359
CL(75:3)	-2.62241	0.496698
CL(76:10)	-0.635338	1.03142
CL(76:12)	-0.169109	0.150826
CL(76:4)	-0.107352	0.347175
CL(76:6)	-0.206556	0.229115
CL(76:7)	-0.0977671	0.378973
CL(76:8)	-0.0873028	0.131479
CL(76:9)	-0.321619	0.529618
CL(77:1)	-0.710588	0.749424
CL(77:3)	-0.506031	0.833368
PC(54:3)	0.835187	2.02973
Cer(m45:3)	0.832426	2.52633
CL(77:6)	-0.170625	0.533703
PC(30:2e)	0.826985	2.67004
Cer(d40:1)	0.822305	4.12812
CL(78:19)	-0.548443	0.779783
CL(78:2)	0.0257054	0.0365575
CL(78:4)	0.11017	0.1795
Cer(t28:0)	0.820834	1.40047
CL(78:7)	-0.536533	0.461273
CL(78:8)	-0.103287	0.103973
CL(78:9)	-0.778221	0.458208
CL(79:6)	-0.341243	0.350641
CL(80:6)	-0.49673	1.02174
Cer(d45:2)	0.805764	2.49645
CL(81:3)	-0.975798	1.10645
CL(81:7)	-0.698685	0.786874
CL(82:10)	-0.582775	1.27433
CL(82:11)	-1.0309	0.558896
CL(82:4)	-0.0144778	0.0544894
CL(82:8)	0.291417	0.540642
CL(83:6)	-2.55864	0.473104
AcCa(17:0)	0.799552	1.89014
CL(86:1)	0.0723245	0.0588717
CL(86:17)	-1.50572	0.532355
CL(86:6)	-0.372547	0.61852
CL(87:19)	-0.848089	0.4103
CL(88:8)	-0.125314	0.301139
CL(89:3)	-0.261521	0.438669
CL(90:3)	0.535938	1.24343
CL(90:8)	-0.124742	0.292615
Co(Q10)	0.851337	1.23479
Co(Q9)	-0.12657	0.114988
LPC(34:1)	0.792621	2.12128
DG(20:1)	-0.450805	0.215713
Cer(m36:0+O)	0.790396	2.35267
DG(21:5e)	0.780221	0.700549
Cer(m42:0)	0.789572	3.20153
DG(22:1e)	1.36886	0.289504
DG(22:4e)	-0.436632	0.33931
DG(24:0e)	-0.419245	0.928094
SM(t42:1)	0.788681	1.9586
DG(24:2e)	2.35048	0.721987
DG(24:3e)	0.462899	0.966475
DG(26:3e)	0.527575	0.480187
OAHFA(51:1)	0.786956	1.39348
DG(29:1e)	-0.507536	0.117531
DG(29:2e)	0.773653	0.861556
DG(30:0e)	-0.22505	0.12223
DG(30:1e)	0.396044	0.205849
PC(47:0)	0.780127	1.40225
DG(31:1e)	0.921094	0.829233
Hex1Cer(d44:1)	0.779988	1.97771
DG(31:4e)	0.141277	0.391565
DG(32:0e)	-0.23357	0.281601
DG(32:1e)	0.0262886	0.0910272
DG(32:2e)	0.132764	0.297626
DG(32:3e)	0.030819	0.018864
DG(32:4)	0.0326599	0.129212
DG(32:4e)	0.347859	0.415215
DG(32:8)	-0.120529	0.140082
DG(33:0)	0.0340875	0.0563152
DG(33:0e)	0.247923	0.210457
DG(33:1e)	0.531442	0.93567
DG(34:0e)	-0.575665	1.10727
DG(34:1)	-0.378006	0.447558
DG(34:1e)	-0.463593	0.363382
DG(34:2e)	0.213601	0.323111
DG(34:3e)	-0.312251	0.656639
DG(34:4e)	0.165692	0.321674
DG(34:5e)	-0.0360932	0.0201886
DG(36:1)	1.60346	0.42815
DG(36:2e)	-0.0641903	0.0703628
DG(36:3)	-0.933593	0.835445
DG(36:3e)	-0.474122	0.471506
DG(36:4)	-2.14731	0.842557
DG(36:4e)	0.0242363	0.0363191
DG(36:5e)	-0.0350024	0.0432744
DG(36:6e)	-0.353355	0.35479
DG(37:1e)	-0.420468	1.00861
DG(38:1)	1.36286	0.249325
DG(38:3e)	-0.638758	0.577665
DG(38:4)	-1.69922	1.10746
DG(38:5e)	0.0934064	0.187792
DG(38:7e)	-0.596338	0.265067
AcCa(24:0)	0.775054	1.91332
DG(40:3e)	0.27915	0.149609
Cer(m41:0)	0.77258	3.07434
DG(42:3e)	0.197495	0.232596
DG(43:4)	-0.25202	0.684975
AcCa(22:0)	0.769796	2.63255
Cer(d48:0+O)	0.769348	1.78814
TG(66:4)	0.762882	2.3022
DG(48:0)	0.549585	1.28405
PS(37:2)	0.747455	1.93434
DG(49:2)	0.642654	0.161931
TG(64:1)	0.742139	1.99643
Hex1Cer(m44:2)	0.716436	1.68733
DG(50:3)	-0.569052	0.807089
Cer(d36:0)	0.70711	2.27567
LPS(16:1)	0.706631	1.38424
OAHFA(47:4)	0.705999	2.40393
TG(67:4)	0.694441	1.93198
PC(52:3)	0.685461	1.75873
PS(32:2)	0.682529	1.50588
DG(55:2)	0.632348	0.265822
FA(18:0)	0.0511319	0.106655
FA(20:4)	-2.08833	0.96128
FA(20:5)	-0.221524	0.176143
FA(22:6)	-1.78204	0.824987
GD1a(d27:1)	-0.359207	1.03432
GM3(d34:1)	-2.18082	0.327048
GM3(d42:1)	-2.55613	0.351657
GM3(d44:4)	-1.75143	1.18132
GM3(m37:4)	-0.0361994	0.0187605
Cer(m44:0)	0.679657	2.14264
GM3(m38:2)	-0.838173	0.877998
TG(48:0)	0.663982	1.80927
Hex2Cer(d48:1+O)	0.661622	1.67301
GM3(m42:2)	-0.51173	1.03619
GM3(m44:0)	-0.56087	1.19981
GM3(m44:2)	-0.297896	1.1333
GM3(m44:6)	0.148828	0.354484
GM3(m46:0)	-0.231348	0.524276
Cer(d33:1)	0.659111	2.50147
GM3(m48:3)	-0.280431	0.993598
GM3(t40:6)	-2.41442	0.980205
GT1a(d37:4)	-0.617473	0.955195
GT3(d42:3)	0.314464	0.219321
Hex1Cer(d30:2+2O)	1.10973	1.17164
Hex1Cer(d32:0)	-1.00505	0.668322
Cer(d35:0)	0.649686	2.72833
Hex1Cer(d32:1+O)	0.276582	0.456986
Hex1Cer(d32:2)	1.2315	0.609539
Hex1Cer(d32:3)	-0.136699	0.271481
LPC(33:1)	0.64813	1.58323
Hex1Cer(d33:1+O)	0.281059	0.477874
Hex1Cer(d34:0)	-0.0912053	0.569778
Hex1Cer(d34:0+O)	-0.40942	0.509141
Hex1Cer(d34:1)	0.00954264	0.0102968
Hex1Cer(d34:1+2O)	-1.03247	0.385846
Hex1Cer(d34:1+O)	0.239172	0.355388
Hex1Cer(d34:2+O)	0.551297	0.983844
Hex1Cer(d35:1+O)	0.0141773	0.0167101
PE(35:4e)	0.643801	1.69093
Hex1Cer(d35:3)	0.168901	0.299205
Hex1Cer(d36:1)	-0.49654	0.294771
Hex1Cer(d36:1+O)	-0.320382	0.524522
Hex1Cer(d36:6)	-1.29832	0.520421
Cer(m41:3)	0.62187	1.9007
Hex1Cer(d38:1)	-0.522219	0.37008
Hex1Cer(d38:1+O)	0.447624	0.932889
Hex1Cer(d39:1)	0.431139	0.35993
Hex1Cer(d40:0)	-0.198084	0.249572
Hex1Cer(d40:1)	0.15131	0.117102
Hex1Cer(d40:1+O)	-1.18134	0.319887
Hex1Cer(d40:2)	-0.416604	0.790413
Cer(d34:2)	0.621266	2.42344
Hex1Cer(d41:0)	-0.154729	0.119237
Hex1Cer(d41:1)	0.888029	0.782732
PC(52:4)	0.619141	1.38074
PC(50:4)	0.613491	1.64082
Hex1Cer(d42:0)	-0.579977	0.49743
Cer(d27:0+O)	0.611678	1.8252
Hex1Cer(d42:1)	0.664205	0.956131
Hex1Cer(d42:1+O)	-0.0038089	0.00349666
Hex1Cer(d42:2)	-0.899463	1.16463
Hex1Cer(d42:2+O)	-0.848788	0.396805
Hex1Cer(d42:3)	-1.67672	0.737934
Hex1Cer(d42:6)	0.0347394	0.0299382
Hex1Cer(d43:0)	-0.845117	0.627409
Hex1Cer(d43:0+O)	-1.33477	0.978382
Hex2Cer(d39:1)	0.596565	1.50699
Cer(m37:0+O)	0.592918	2.69376
Hex1Cer(d43:2)	-0.45672	0.502069
Hex1Cer(d44:0)	-0.760934	0.578151
Hex1Cer(d44:0+O)	-1.76583	1.23081
Hex1Cer(t42:0)	0.588449	1.31752
LPG(25:0)	0.585739	1.34122
Hex1Cer(d44:2)	0.514631	0.697119
Hex1Cer(d44:3)	-0.857841	0.849621
Hex1Cer(d44:4)	0.27751	0.496826
Hex1Cer(d45:0)	0.485871	0.675047
Cer(d31:1)	0.584785	3.87489
Cer(d37:0)	0.558685	3.03641
Hex1Cer(d45:2)	1.44837	0.841929
Hex1Cer(d45:3)	-1.08282	0.904408
Hex1Cer(d46:0)	-0.345172	0.303954
AcCa(20:1)	0.557188	1.51681
PC(35:3)	0.545759	1.464
Hex1Cer(d46:2)	0.370421	0.373241
Hex1Cer(d46:4)	-1.06748	1.20525
Hex1Cer(d46:7)	-0.139626	0.0891813
LPC(32:1)	0.534113	1.45858
TG(65:5e)	0.518745	1.55509
Hex1Cer(d48:0)	0.116706	0.0860084
Hex1Cer(m41:0)	0.453796	1.8346
PC(42:3)	0.450318	1.30321
CL(78:6)	0.442301	2.1711
Hex1Cer(d49:0)	-0.292987	0.238865
Cer(m44:3)	0.426095	1.69962
Cer(d32:1)	0.425802	1.61883
PE(40:2)	0.39599	1.61177
PA(37:3e)	0.376272	1.63378
PE(35:2p)	0.374796	1.50546
Hex1Cer(d50:0)	0.377861	0.404395
Cer(d38:0)	0.355482	1.4758
Cer(t42:2)	0.339263	2.17663
Cer(m41:1+O)	0.332243	2.68289
Cer(d41:1)	0.328665	2.70495
Cer(d42:1)	0.323884	2.12609
Hex1Cer(d50:3)	-0.93925	1.26822
Hex1Cer(m31:0)	0.524689	0.556973
Hex1Cer(m33:1)	0.11308	0.144924
Hex1Cer(m35:3)	-0.348034	1.01931
Cer(m43:0)	0.312838	1.59155
CL(73:2)	0.312701	1.30964
Hex1Cer(m39:1+O)	0.119378	0.0811642
Hex1Cer(m39:3)	-1.0487	1.18221
Cer(m34:1+2O)	0.300227	1.90513
Hex1Cer(m40:0+O)	-0.377327	0.582779
Cer(m33:1+O)	0.285051	1.56959
Hex1Cer(m40:1+O)	0.079142	0.0316584
Hex1Cer(m40:2)	-0.218289	0.148657
Cer(d30:1)	0.283032	2.56545
Cer(t43:2)	0.233305	1.65113
Hex1Cer(m41:1)	-1.07662	1.286
Hex1Cer(m41:1+O)	0.54691	0.481309
Hex1Cer(m41:2)	0.56073	0.519639
PE(43:2)	0.226291	1.99483
Cer(m43:3)	0.182502	1.42496
PA(37:5)	0.167964	1.5241
Hex1Cer(m42:2)	0.252482	0.357816
Hex1Cer(m42:3)	-1.62697	0.631285
Hex1Cer(m43:0)	0.351013	0.74094
Cer(d34:0)	-0.205619	1.52185
Cer(m32:0)	-0.217833	1.50626
Cer(t44:2)	-0.260653	1.51104
TG(69:5)	-0.277778	1.53645
Hex1Cer(m44:0+O)	-0.76093	0.578986
CerG3GNAc1(m48:6)	-0.28463	3.28939
总计	-0.30121	1.73781
Cer(m39:7)	-0.34437	1.67892
Hex3Cer(t35:1)	-0.346977	1.57796
Hex1Cer(m46:0+O)	-0.281573	0.229242
Cer(d45:1)	-0.353111	1.35989
Hex1Cer(m47:0+O)	-0.331948	0.290213
CL(80:7)	-0.368713	1.88576
Cer(d47:5)	-0.368866	1.41664
Hex1Cer(m48:0+O)	0.127419	0.0974836
Cer(m45:1+O)	-0.372014	1.39339
Hex1Cer(t31:1)	0.0142552	0.0131957
Hex1Cer(t32:1)	0.125525	0.183029
Hex1Cer(t33:0)	-0.508005	0.332718
Hex1Cer(t33:1)	-0.141417	0.260009
Hex1Cer(t34:0)	-0.45868	1.19883
Hex1Cer(t34:0+O)	0.587491	0.409499
Hex1Cer(t34:1)	0.175695	0.231414
Hex1Cer(t34:2)	0.313568	0.43193
Hex1Cer(t35:0)	0.925911	1.14794
Hex1Cer(t37:4)	-0.703059	0.440895
Hex1Cer(t38:0+O)	0.0200736	0.014747
Hex1Cer(t39:5)	-0.571733	0.332166
Hex1Cer(t40:0)	0.115648	0.135163
Hex1Cer(t40:0+O)	2.99889	0.675521
Hex1Cer(t40:1)	1.11876	0.812465
Hex1Cer(t41:0)	0.252779	0.343405
LPE(18:2)	-0.387803	1.38491
Hex1Cer(t42:1)	0.0199314	0.0186685
Hex1Cer(t42:1+O)	0.103159	0.128793
Hex1Cer(t42:3)	-0.288289	0.318542
Hex1Cer(t43:0)	0.151816	0.175897
Hex1Cer(t43:0+O)	-0.541519	0.787254
Hex1Cer(t43:1)	-0.125613	0.169932
Hex1Cer(t43:1+O)	0.0811102	0.0677524
Hex1Cer(t43:3)	-0.407881	0.944139
Hex1Cer(t44:0)	0.275966	0.374569
Hex1Cer(t44:0+O)	-0.763254	0.588394
Hex1Cer(t44:1)	-0.421226	1.18566
Hex1Cer(t44:1+O)	-0.180943	0.28506
Hex1Cer(t44:2)	-0.851245	0.820564
Hex1Cer(t45:0)	0.383697	0.414693
Cer(t44:1+O)	-0.406432	1.32312
Hex1Cer(t46:0)	0.679532	0.944686
Cer(d30:0)	-0.406971	1.49931
Hex1SPH(d18:1)	1.68467	0.884166
Hex2Cer(d30:3)	0.187372	0.37387
Hex2Cer(d31:0)	-0.173047	0.0736884
Hex2Cer(d34:1)	-0.991822	0.859417
Hex2Cer(d36:1)	-0.997288	0.511574
Hex2Cer(d36:4)	-0.340576	0.618935
Hex2Cer(d37:0)	0.868113	0.965826
Hex2Cer(d38:0)	0.962253	1.2106
Hex2Cer(d38:1)	-0.692445	0.499362
Cer(d32:1+O)	-0.416008	2.0816
Cer(m40:0+O)	-0.420553	2.19361
Hex2Cer(d40:1)	-0.951052	0.378402
Hex2Cer(d40:3)	0.394419	0.290501
Hex2Cer(d41:2)	0.153285	0.156975
Hex2Cer(d42:1)	-0.676186	0.329107
Hex2Cer(d42:2)	-0.973514	0.674323
Hex2Cer(d42:3)	-1.24932	0.516277
Cer(t32:1)	-0.427716	1.88081
Cer(d40:0)	-0.43602	2.28089
PE(37:1p)	-0.439482	1.49169
TG(54:2)	-0.449401	1.74645
Hex2Cer(m38:3)	-0.00151328	0.00121909
PIP(36:3e)	-0.450085	1.75669
Hex2Cer(m39:5)	-1.41795	0.314518
Hex2Cer(m40:2)	-0.64222	0.628943
Hex2Cer(m40:3)	0.582106	0.958368
Hex2Cer(m42:2)	-0.566078	0.435902
Hex2Cer(m42:3)	-0.507277	0.319372
Cer(d40:0+O)	-0.450267	2.0836
Cer(t31:1)	-0.454492	1.69072
SM(d39:1)	-0.468942	1.53291
Hex2Cer(t30:0+O)	0.14641	0.247481
Hex2Cer(t32:0+O)	-0.238618	0.300354
Hex2Cer(t35:1+2O)	0.00392084	0.00664225
Hex2Cer(t36:1+2O)	0.362272	0.777091
Hex3Cer(d33:0)	0.172718	0.0467276
Hex3Cer(m36:1)	0.0869472	0.108429
Hex3Cer(t31:2)	-0.0990564	0.272041
Hex3Cer(t32:1)	0.139414	0.207341
Hex3Cer(t33:1)	-0.0974825	0.670006
Hex3Cer(t34:1)	0.219975	0.606021
Hex3Cer(t34:2)	-0.146422	0.391369
PG(32:0)	-0.469393	2.67321
Cer(t42:1)	-0.471934	3.43793
Hex3Cer(t35:3)	0.0720618	0.139924
Hex3Cer(t35:4)	0.0354786	0.0966094
Hex3Cer(t36:1)	-0.0956092	0.13241
LPA(16:0)	-0.264986	0.143322
LPA(18:0)	0.164844	0.0946518
LPA(18:1)	0.528546	0.598404
LPA(24:0)	0.0150376	0.0117126
PS(44:4)	-0.472702	1.37462
LPC(14:1)	7.43606	0.43318
LPC(14:1e)	-0.315413	0.569776
LPC(15:0)	-0.30911	0.460839
TG(56:2)	-0.475017	1.47961
TG(52:4e)	-0.479816	2.82516
LPC(16:1)	-0.170668	0.37494
LPC(16:1e)	-1.56321	1.11757
PC(26:4e)	-0.482249	2.25368
LPC(17:1)	-0.405463	0.851373
LPC(18:0)	-1.43482	1.27611
LPC(18:0e)	-1.21297	0.927801
Cer(d32:0+O)	-0.48322	1.77183
LPC(18:1e)	-2.12511	0.978681
PI(38:6)	-0.490391	1.32285
LPC(18:2e)	-1.67492	0.885802
LPC(18:3)	-0.0919114	0.0944881
LPC(18:1)	-0.49047	1.8199
LPC(19:1)	-0.199257	0.344219
PC(19:1e)	-0.491263	2.63733
LPC(20:1)	-0.69395	0.863652
LPC(20:2)	-1.75976	0.752733
LPC(20:3)	-1.00353	1.02734
LPC(20:3e)	-2.00898	0.985771
LPC(20:4)	-1.10596	0.605805
LPC(20:4e)	-2.30044	1.01564
Cer(m45:2)	-0.491717	1.94413
LPC(14:0)	-0.499401	2.17319
LPC(22:1)	-0.26115	0.908555
LPC(22:2)	-3.4946	0.875336
LPC(22:4)	-2.83491	0.493081
LPC(22:5)	-2.08172	0.60334
LPC(22:6)	-1.7098	0.842147
LPC(23:0)	-0.418829	0.786226
LPC(23:1)	-0.129578	0.277082
LPC(24:0)	-0.0386808	0.0446026
LPC(24:1)	-0.799066	0.977636
LPC(24:2)	-0.574626	0.590463
LPC(25:0)	-0.176884	0.258598
LPC(25:1)	-0.174722	0.363588
LPC(26:0)	0.377117	0.58638
LPC(26:1)	-0.262124	0.56699
PC(22:1e)	-0.499989	1.354
SM(t36:4)	-0.500213	2.94793
LPC(28:1)	0.369095	0.845397
LPE(18:1)	-0.500991	1.85386
LPC(30:1)	0.605964	0.936704
CerP(d43:2+O)	-0.503945	2.11317
LPE(19:1)	-0.504996	1.42507
PC(18:1e)	-0.512146	2.03173
PE(18:0p)	-0.535229	2.08064
LPC(18:2)	-0.535861	1.30369
LPC(34:0)	-0.0684347	0.135537
Cer(m44:2)	-0.537229	2.13682
LPC(36:1)	0.0466234	0.139331
LPC(38:1)	0.361829	0.681362
LPE(14:0)	-0.14632	0.271829
Cer(t43:1+O)	-0.54722	2.25183
LPE(15:0)	-0.136199	0.128651
LPS(20:4)	-0.549907	1.67919
LPE(16:0e)	-1.20764	1.23931
LPE(16:1)	-0.100928	0.117491
LPE(16:1e)	-1.02058	1.20242
TG(66:5)	-0.554127	1.41552
PE(36:0p)	-0.555199	2.53891
LPE(17:0)	-0.581918	0.904722
LPE(17:1)	-0.0949192	0.112914
LPE(18:0)	-0.638626	0.905017
LPE(18:0e)	-1.30069	0.918721
Cer(d44:3)	-0.565651	2.14645
LPE(18:1e)	-1.05194	0.917819
PI(40:3)	-0.565983	1.48916
Cer(t46:1+O)	-0.566253	1.78102
LPE(18:2e)	-1.53131	0.935249
LPE(18:3)	0.0440598	0.0442455
LPE(18:3e)	-1.91183	0.981339
LPE(19:0)	-0.0378588	0.0400065
PC(24:1e)	-0.566347	2.05954
LPE(20:0)	-0.427092	0.840485
LPE(20:1)	-0.60272	0.775275
LPE(20:1e)	-0.722809	0.677614
LPE(20:2)	-1.58024	1.15562
LPE(20:2e)	-1.34203	0.909564
LPE(20:3)	-0.361356	1.13309
LPE(20:3e)	-1.67631	0.65744
LPE(20:4)	-0.70485	0.54358
LPE(21:0)	-0.237207	0.405567
LPE(22:0)	-0.0894657	0.143559
LPE(22:1)	-0.282149	0.35544
LPE(22:4)	-1.81501	0.488194
LPE(22:5)	-1.48489	0.545641
LPE(22:6)	-0.942688	0.63367
LPE(23:0)	0.426277	0.902881
LPE(24:0)	0.528944	1.15953
LPE(24:1)	0.192066	0.719963
LPE(24:2)	-0.644926	0.464374
LPE(25:0)	0.574095	1.01539
SM(d41:4)	-0.567834	2.44559
Cer(d31:2)	-0.577465	1.58417
LPG(17:0)	0.0973575	0.0885751
Cer(t36:0)	-0.586729	1.76194
LPG(18:1)	-0.349321	0.776989
LPG(18:2)	-0.236172	1.09332
LPG(22:0)	-0.999919	1.29369
LPG(23:0)	-0.44298	0.494507
LPG(24:0)	0.191498	0.261634
GM3(m46:2)	-0.588161	4.19996
PG(40:9e)	-0.58818	1.4667
PE(38:2e)	-0.591336	1.56699
Cer(d36:0+O)	-0.596605	1.62494
LPI(18:0)	-2.08809	1.22961
LPI(18:1)	-1.52035	0.923618
LPI(18:2)	-0.571314	1.04852
SPH(d17:0)	-0.599769	1.78081
PE(18:2e)	-0.607646	1.59818
LPI(20:4)	-1.21291	0.758184
LPI(22:6)	1.19638	0.521906
LPI(24:0)	0.481027	0.754208
Cer(d46:4)	-0.618286	2.1474
DG(19:2)	-0.620157	2.29533
LPS(18:0)	-1.52862	0.887172
LPS(18:1)	-0.0110354	0.0233115
LPS(18:2)	-0.0336241	0.0338835
Cer(t46:3)	-0.623762	2.67534
LPS(20:3)	-1.77095	0.400538
CerP(t34:1+2O)	-0.626131	1.41058
SPHP(d16:1)	-0.630764	1.49038
LPS(22:6)	-2.40071	0.611404
LPS(23:0)	-0.410002	1.03642
LPS(24:0)	-0.243582	0.724195
PS(40:9)	-0.637624	2.32725
LPS(25:0)	-0.161777	0.345088
LPS(26:0)	0.102339	0.103337
MG(20:4)	-0.479802	0.329281
MG(24:0)	-0.430966	0.950867
MG(26:0)	-0.0811918	0.0785616
MG(30:1)	0.27548	0.329897
MG(32:1)	0.15793	0.19302
MG(33:1)	0.507945	0.885702
MG(38:0)	-0.286275	0.311754
Cer(t43:4)	-0.639365	1.46422
OAHFA(40:6)	0.315738	0.150468
OAHFA(41:7)	-0.0529476	0.0374227
OAHFA(41:8)	0.119399	0.14724
OAHFA(42:2)	-0.5717	0.544576
OAHFA(42:6)	0.267969	0.440658
OAHFA(42:7)	0.0861303	0.1787
SM(d34:0)	-0.645019	1.50784
OAHFA(43:7)	-0.164162	0.197527
OAHFA(44:1)	0.23146	0.277023
LPE(16:1p)	-0.654503	1.71178
WE(21:1)	-0.666205	1.56869
OAHFA(44:6)	-0.0159415	0.0314954
PE(31:0)	-0.667768	2.50891
OAHFA(46:0)	0.60373	1.00874
OAHFA(46:1)	-0.432315	0.539145
OAHFA(46:2)	-0.78667	1.05419
OAHFA(47:0)	-0.143354	0.155043
OAHFA(47:1)	-0.297104	0.331714
Cer(d45:4)	-0.668167	2.41691
Cer(d43:1+O)	-0.671824	3.09598
OAHFA(47:6)	-1.16247	0.463019
OAHFA(48:0)	0.155477	0.202627
OAHFA(48:1)	0.0358771	0.0463666
PE(38:1p)	-0.672067	1.58836
OAHFA(48:4)	-0.0608551	0.152818
OAHFA(49:1)	-0.184262	0.248435
PE(38:7)	-0.672493	1.31561
OAHFA(50:0)	0.703452	1.2114
OAHFA(50:1)	0.401647	0.741484
LPE(16:0)	-0.67458	1.77031
OAHFA(50:3)	-0.721065	1.23174
OAHFA(50:4)	-0.118777	0.257979
SM(d43:4)	-0.679207	2.5585
Cer(d33:4+O)	-0.685904	1.524
CL(77:5)	-0.703836	1.60391
OAHFA(51:4)	0.172979	0.431058
Cer(d40:1+O)	-0.703959	2.76456
PC(34:5e)	-0.707397	3.57898
SM(d32:1)	-0.708948	1.88352
TG(49:1)	-0.72494	2.00472
SM(d36:3)	-0.734773	1.85749
OAHFA(52:5)	-0.571928	0.679379
OAHFA(52:8)	0.088186	0.172088
Cer(d43:2+O)	-0.736791	2.82148
SPH(d18:0)	-0.757388	1.83618
SPH(d19:0)	-0.759654	1.42131
OAHFA(53:4)	0.0778443	0.111845
OAHFA(53:8)	0.269784	0.597134
CerP(d32:0+2O)	-0.771852	1.39806
SM(t41:1)	-0.785403	2.16118
OAHFA(54:2)	-0.0928943	0.224864
LPC(19:0)	-0.790141	1.90735
Hex1Cer(d40:3)	-0.793937	2.62091
OAHFA(54:5)	-0.787727	1.2293
OAHFA(54:6)	-1.24486	0.99885
LPE(14:1e)	-0.80316	1.36129
OAHFA(55:2)	0.457916	0.596042
TG(48:1)	-0.804187	1.87657
OAHFA(55:4)	0.0475141	0.0812355
SM(t38:1)	-0.807006	1.63089
OAHFA(56:2)	0.521211	0.587804
Hex1Cer(m40:3)	-0.808121	1.47265
LPC(22:0)	-0.81849	1.70896
OAHFA(56:5)	0.0936822	0.295998
PE(36:0e)	-0.81984	1.53753
LPG(16:0)	-0.835116	1.67111
Cer(t45:1)	-0.836164	2.87926
Hex1Cer(d41:2)	-0.837838	2.30794
Cer(m43:2)	-0.839956	3.38693
Cer(d50:0)	-0.845098	2.99951
PA(16:0e)	-0.644138	0.37924
SM(d35:4)	-0.857519	3.85206
PA(23:0e)	0.733299	0.720856
PA(24:0e)	-3.36415	1.17464
PA(25:3)	-0.0820114	0.0911965
PA(26:3)	0.373798	0.421409
PA(27:3)	0.530962	0.737503
PA(28:3)	-0.273574	0.162592
PA(30:3)	0.883955	0.673806
PA(30:5)	0.465707	0.295963
PA(32:1)	-1.15241	0.262079
PA(33:0e)	0.00515806	0.00594516
PA(34:1)	-0.80829	0.492107
PA(34:2)	-0.742849	0.319639
PA(34:3)	-0.13264	0.919747
PA(35:1)	-0.233845	0.183208
PA(35:2)	0.282661	0.211101
PA(35:3)	-0.205004	0.270376
PA(36:1)	-0.184944	0.106841
PA(36:2)	-0.935896	0.922015
PA(36:3)	4.74826	0.416335
DG(21:2)	-0.860718	1.95149
LPE(16:2e)	-0.882725	1.56663
PA(38:2)	0.0690669	0.0597964
PA(40:1)	1.48829	0.763786
PA(41:2)	-0.869459	0.625003
PE(18:2)	-0.886183	1.69958
PA(42:2)	0.368618	1.18757
PA(43:0e)	0.146253	0.651871
PA(43:1)	0.247122	0.265336
PA(43:2)	-0.0750378	0.502069
PA(44:1)	-0.0546327	0.0395328
PA(44:5)	0.0903646	0.083203
PC(14:1e)	-0.447723	0.571337
Cer(t45:1+O)	-0.887185	3.01121
PC(16:2)	0.0795292	0.178274
LPC(17:0)	-0.889501	2.04656
TG(64:4)	-0.889953	1.83465
PC(18:4)	-0.038379	0.0360036
Cer(t35:0)	-0.902159	2.12197
LPS(22:0)	-0.906976	1.92028
OAHFA(56:6)	-0.913397	1.34339
OAHFA(52:2)	-0.915998	1.63333
Cer(t33:0)	-0.946527	2.28579
LPG(18:0)	-0.953547	2.29395
TG(65:4)	-0.963694	1.53589
LPC(21:0)	-0.971846	2.27733
PC(23:0e)	-0.43798	0.948922
PC(23:1e)	-0.191606	1.03831
PC(23:5e)	0.121932	0.121423
PC(24:0)	-0.718263	0.986772
PC(24:0e)	-3.04744	0.425271
Hex1Cer(m40:0)	-0.972074	1.94826
PC(24:2e)	-0.787299	0.799553
PC(24:3e)	-0.491947	0.680027
PC(25:0e)	0.0427882	0.0500775
PC(25:1e)	-0.407241	0.630175
PC(25:5e)	-0.472344	0.601086
PC(26:1e)	-0.628133	1.24489
PI(18:0e)	-0.972918	1.53738
PC(26:2e)	-1.12858	1.07153
GM3(m42:0)	-0.973306	2.1895
PC(26:5e)	-1.23326	0.939605
CerG3GNAc1(t43:6)	-0.974054	2.68344
PC(27:4)	-0.330072	0.153276
PC(28:0)	-0.34354	0.51326
PC(28:1)	-0.494268	0.895866
PC(28:2e)	0.243698	0.256557
PC(29:0)	-0.438109	0.44966
PS(22:0e)	-0.975616	2.91871
PC(29:1)	-0.123111	0.101076
PC(29:4)	-0.0183992	0.012588
PC(30:0)	-0.318715	0.517757
Cer(d42:1+O)	-0.982535	2.93524
PC(30:1)	0.169333	0.38118
PC(30:1e)	0.586129	1.13984
PC(30:2)	0.100456	0.0913882
TG(45:1)	-0.992859	1.34391
PC(30:3)	0.198652	0.181232
PC(30:3e)	0.0463274	0.0417029
PC(30:4)	0.302826	0.232729
PC(30:4e)	0.824165	0.635145
PC(31:0)	-0.405991	0.491343
PC(31:0e)	0.0978969	0.250249
PC(31:1)	0.153374	0.126331
PC(31:1e)	-4.01398	0.404233
PC(31:2)	3.78971	0.425594
PC(31:2e)	-0.102077	0.0332382
PC(31:3)	0.430252	0.273061
PC(31:4)	0.37042	0.288915
PC(31:5)	0.586821	1.24655
PC(32:0)	-0.843392	0.717509
PC(32:0e)	-0.379314	0.926228
PC(32:1)	-0.0929103	0.129602
PC(32:1e)	0.260989	1.1069
PC(32:2)	0.185986	0.221453
PC(32:2e)	0.661158	1.1063
PC(32:3)	0.399324	0.532348
PC(32:3e)	0.311316	0.823671
PC(32:4)	0.124537	0.147609
PC(32:4e)	0.932232	0.717641
PC(32:5)	0.217568	0.240694
PC(32:5e)	0.222937	0.291424
PC(33:0)	-0.421231	0.50726
PC(33:0e)	-0.26406	0.359338
PC(33:1)	-0.0674585	0.121892
PC(33:1e)	0.853855	1.27332
PC(33:2)	-0.0531976	0.0599341
Cer(d34:0+O)	-0.99442	1.52482
PC(33:3)	-0.159662	0.275173
OAHFA(52:4)	-1.00974	1.51016
PC(33:4)	0.191544	0.314413
PC(33:5)	-0.274354	0.385636
PC(33:6)	0.309749	0.771531
PC(34:0)	-0.648709	0.745056
PC(34:0e)	-0.253332	0.303558
PC(34:1)	-0.255871	0.698168
PC(34:1e)	-0.481507	0.338457
PC(34:2)	-0.365287	0.379477
PC(34:2e)	0.244403	0.578151
PC(34:3)	0.369857	0.688554
PC(34:3e)	0.0666541	0.087308
PC(34:4)	0.135099	0.184348
PC(19:3e)	-1.03332	1.65304
PC(34:5)	-0.428243	0.476528
Cer(m45:1)	-1.03551	2.13908
PC(34:6)	-0.0875828	0.0783561
PC(34:6e)	-0.192452	0.261773
PC(34:7e)	-0.449992	1.13731
PC(35:0)	-0.700878	0.934475
PC(35:1)	0.101265	0.115127
PC(35:1e)	0.471711	0.939731
PC(35:2)	0.771159	1.11897
PC(35:2e)	0.524269	1.29325
Cer(d42:0)	-1.03822	2.67012
PC(35:4)	-0.059547	0.0933692
PC(35:5)	-0.605528	0.556173
PC(36:0)	-0.806885	0.767811
PC(36:0e)	-0.629576	0.59153
PC(36:1)	-0.172574	0.329071
PC(36:1e)	0.0184345	0.022043
PC(36:2)	-0.121561	0.277121
PC(36:2e)	0.0664711	0.0911286
PC(36:3)	-0.0065739	0.011
PC(36:3e)	0.0557709	0.110914
PC(36:4)	-0.307733	0.442193
PC(36:4e)	0.119678	0.0973696
PC(36:5)	-0.142032	0.197402
PC(36:5e)	-0.0632428	0.0649546
PC(36:6)	-1.1454	0.56081
PC(36:7)	-0.222678	0.247947
PC(36:8)	0.623056	0.625547
PC(37:0)	-0.565462	0.907051
PC(37:1)	0.186383	0.184298
PC(37:1e)	0.922065	0.840598
PC(37:2)	0.0885386	0.248704
PC(37:3)	0.555332	1.08084
PC(37:4)	-1.19869	0.439011
PC(37:5)	0.19852	0.581358
PC(37:6)	-0.392065	0.743505
PC(38:0)	-0.217156	0.366303
PC(38:0e)	-1.56895	0.583129
PC(38:1)	0.0931732	0.105027
PC(38:1e)	0.194506	0.321279
PC(38:2)	0.294931	0.61459
PC(38:2e)	-0.0557526	0.0953989
PC(38:3)	0.128327	0.332795
PC(38:3e)	0.165278	0.10987
PC(38:4)	-1.1358	0.431303
PC(38:4e)	-0.419656	0.220458
PC(38:5)	-0.542197	0.35774
PC(38:5e)	-0.545811	0.259954
PC(38:6)	-0.711267	0.533538
PC(38:6e)	-0.340999	0.237915
PC(38:7)	-0.647397	1.26582
PC(38:7e)	-0.0836964	0.0588023
PC(38:8)	0.0614406	0.0590432
PC(39:0)	-0.372107	0.593059
PC(39:1)	0.277325	0.339362
PC(39:2)	3.22647	0.592542
PC(39:3)	0.540543	0.714312
PC(39:4)	0.330424	0.526718
PC(39:5)	-1.68731	0.565769
PC(39:6)	-0.686737	0.258504
PC(39:7)	0.2144	0.204877
PC(40:0)	0.0412404	0.0588569
PC(40:0e)	-0.364996	0.350553
PC(40:1)	0.165075	0.211169
PC(40:10)	0.485375	0.347482
PC(40:2)	0.377209	0.757236
PC(40:3)	0.399923	0.788685
PC(40:4)	-0.229421	0.169032
PC(40:4e)	-1.20653	0.376904
PC(40:5)	-0.981494	0.472053
PC(40:5e)	-0.327833	0.0834336
PC(40:6)	-0.952793	0.503776
PC(40:6e)	0.0432388	0.021545
PC(40:7)	-0.259887	0.280196
PC(40:7e)	-2.01815	0.535267
PC(40:8)	-0.665729	0.588569
PC(40:8e)	-0.335304	0.195094
PC(40:9)	0.179154	0.413957
PC(41:0)	1.29316	1.23054
PC(41:1)	0.217327	0.292094
PC(41:2)	0.268787	0.91884
PC(41:3)	0.682811	1.02956
PC(41:4)	0.287575	0.386771
PC(42:0)	0.305302	1.12061
PC(42:1)	-0.166911	0.358395
PC(42:10)	-1.63304	0.492459
PC(42:1e)	0.699399	1.26336
PC(42:2)	-0.0722832	0.347693
DG(53:4)	-1.04651	2.80739
PC(42:4)	0.0284921	0.0643195
PC(42:5)	-0.483008	0.241089
PC(42:5e)	-2.07297	0.375714
PC(42:6)	-0.173282	0.552177
PC(42:7)	-0.765437	0.413177
PC(42:8)	-1.71996	0.462339
PC(42:9)	-0.683422	0.310139
PC(42:9e)	0.784464	1.05154
PC(43:0)	-0.564603	0.700964
PC(43:1)	-0.531939	0.337457
PE(32:1e)	-1.0605	1.6913
PC(43:2)	-0.628784	0.833121
PC(43:3)	0.665989	1.16444
PC(43:4)	0.0968419	0.123344
PC(43:6)	-0.23178	0.178186
TG(53:1e)	-1.06479	1.55286
PC(44:1)	0.198584	0.307897
PC(44:10)	-2.31878	0.454098
PC(44:11)	0.556837	0.954596
PC(44:12)	-2.18971	0.529409
PC(44:1e)	0.326967	0.57283
PC(44:2)	0.25188	0.475222
PC(44:3)	0.0869428	0.316439
PC(44:4)	0.0085197	0.0141788
PC(44:5)	-0.10174	0.138902
TG(67:7)	-1.06778	1.93764
PC(44:6)	-0.0518077	0.0917815
PC(44:7)	-0.0374991	0.042504
PC(44:8)	-2.30161	0.417496
PC(44:9)	-0.0944184	0.0999802
CL(77:4)	-1.06829	1.42709
PC(20:3e)	-1.07152	1.79281
PC(45:2)	0.492461	0.998241
PC(45:4)	-0.24026	0.333431
PC(45:6)	-0.168475	0.211727
Cer(t44:4)	-1.0754	2.41723
Cer(t39:1)	-1.08695	1.75967
TG(49:7e)	-1.09013	1.68787
PC(46:3)	0.0769231	0.310027
PC(46:4)	0.236032	0.528732
PC(46:5)	-0.144791	0.379204
PC(46:6)	-0.10912	0.159024
PC(46:7)	-0.0958163	0.0848598
PC(21:0e)	-1.09489	2.45747
Cer(d41:1+O)	-1.09837	2.6614
Cer(t46:4)	-1.09842	3.99489
OAHFA(51:3)	-1.0996	1.86375
GM3(m40:0)	-1.10672	3.09565
CerG2GNAc1(t38:1)	-1.10799	2.27366
Cer(d45:1+O)	-1.13025	3.01989
PC(49:0)	0.682535	1.21165
Cer(d41:0)	-1.13173	3.09196
Hex1Cer(m42:1)	-1.13557	2.30921
Hex1Cer(t45:1)	-1.14351	4.81105
OAHFA(48:2)	-1.14793	1.55949
PG(33:0)	-1.14919	1.74591
LPI(20:3)	-1.15616	1.68941
Cer(d35:0+O)	-1.16221	2.30996
Cer(t46:2)	-1.16745	3.17946
Cer(t45:4)	-1.17523	2.13822
OAHFA(47:2)	-1.17672	1.57973
Hex3Cer(t35:2)	-1.17799	2.57487
DG(40:1)	-1.18392	1.52059
PC(52:5)	0.940858	0.992639
LPS(24:1)	-1.18541	1.71463
Hex1Cer(m39:1)	-1.18936	2.26303
PC(54:4)	0.239631	0.869499
OAHFA(56:4)	-1.20436	2.16704
LPI(17:0)	-1.20786	1.4699
PC(16:0e)	-1.20862	1.66291
TG(59:3)	-1.21271	1.77785
PC(60:2)	0.585598	0.571363
PE(16:0e)	-0.569407	1.14729
PE(16:0p)	-0.270129	0.468559
PE(16:1e)	-0.279217	0.480111
PE(17:0e)	-0.480327	0.755308
PE(18:0e)	-0.698455	0.90696
DG(41:1)	-1.21819	1.53819
PE(18:1e)	-0.380684	0.704713
OAHFA(54:4)	-1.2309	1.62432
Hex1Cer(m39:0)	-1.23195	2.1836
PE(18:3e)	-0.387355	0.11447
Cer(t32:0)	-1.26326	2.20276
PE(19:1)	0.337398	0.38592
PE(19:2)	-0.99976	1.15188
PE(20:0e)	-0.450332	0.76691
PE(20:0p)	-0.380101	0.693117
PE(20:2e)	-2.35501	0.719057
PE(20:3e)	-1.77401	0.751954
PE(20:4e)	-0.735022	0.47084
PE(21:0e)	-0.226667	0.29305
PE(21:2)	-1.37391	0.91601
PE(21:3)	-1.13917	0.883458
PE(21:4)	-0.0529733	0.0367055
PE(22:0e)	-0.0249708	0.0559623
PE(22:1e)	-0.390154	0.499067
PE(23:0e)	0.215517	0.563733
PE(23:4)	-0.753203	0.271892
PE(24:0e)	0.452507	1.13907
PE(24:0p)	-0.123072	0.346063
PE(24:1e)	-0.121583	0.330235
PE(25:0e)	0.478141	1.18262
Cer(d42:2+O)	-1.26762	2.59755
PE(26:5e)	0.200991	0.211751
PE(28:4)	-0.0466297	0.0454708
PE(28:5e)	-0.517584	0.686852
PE(30:0)	-0.286343	0.816214
TG(51:4e)	-1.27757	2.58654
PE(30:1)	0.245716	0.227016
PE(30:1e)	0.330816	0.599186
PE(30:1p)	0.20231	0.225955
PE(30:2e)	0.191953	0.187753
LPC(20:0)	-1.27936	1.77887
PE(31:0e)	0.433115	1.19002
PE(31:0p)	-1.13439	1.00541
PE(31:1)	0.0450749	0.027499
TG(65:6)	-1.29312	2.21751
PE(31:2)	0.601241	0.453439
PE(31:2e)	0.120773	0.116596
PE(32:0)	-0.0578805	0.205459
PE(32:0e)	-0.101131	0.203797
LPE(18:1p)	-1.29384	1.31603
PE(32:1)	-0.141913	0.137558
TG(63:4)	-1.30306	1.46661
PE(32:1p)	0.210054	0.246321
PE(32:2)	0.0039765	0.0023213
PE(32:2e)	0.12854	0.139052
PE(32:2p)	-0.202913	0.591019
PE(32:3)	0.455566	0.427376
PE(32:3e)	0.195278	0.2256
PE(32:4)	0.589462	0.569904
PE(32:4e)	1.7881	0.379207
PE(33:0)	-0.263718	0.428444
PE(33:0p)	-0.268901	1.18493
PE(33:1)	-0.0830948	0.0604371
PE(33:1e)	-0.305431	0.502493
PE(33:1p)	0.270365	0.454024
PE(33:2)	0.247438	0.147731
PE(33:2e)	0.230779	0.441414
Cer(m39:1)	-1.30848	2.67693
PE(33:3e)	0.418273	0.917819
PE(34:0)	-0.0703536	0.1184
PE(34:0e)	-0.313556	0.291547
PE(34:0p)	-1.78296	1.28311
PE(34:1)	-0.269005	0.551619
PE(34:1e)	-2.45955	1.19156
PE(34:1p)	0.312608	0.259227
PE(34:2)	-0.458894	0.364084
PE(34:2e)	0.0876132	0.198564
PE(34:2p)	0.0497242	0.201527
PE(34:3)	0.0983955	0.125649
PE(34:3e)	-0.0568438	0.184298
PE(34:3p)	0.575028	0.629848
PE(34:4)	0.0211474	0.0242081
PE(34:4e)	0.0673882	0.0758948
LPC(16:0)	-1.31698	1.87782
PE(34:5)	0.211459	0.202618
PE(34:5e)	0.182707	0.188433
PE(35:0)	-0.992814	0.777462
PE(35:0p)	0.105462	0.412213
PE(35:1)	-0.0732971	0.062513
PE(35:1e)	0.262312	0.82672
PE(35:1p)	0.304903	1.01993
PE(35:2)	-0.0143067	0.00855976
PE(35:2e)	-0.113672	1.02478
LPS(16:0)	-1.34487	1.69188
PE(35:3)	0.161758	0.213385
PE(35:3e)	0.0462726	0.106341
PE(35:4)	0.0875061	0.1001
OAHFA(56:3)	-1.34798	2.59902
PE(36:0)	-1.7675	1.27243
PE(30:0p)	-1.36527	2.71343
PC(21:3e)	-1.36923	4.37603
PE(36:1)	-0.405665	0.717378
PE(36:1e)	-0.485524	0.487623
PE(36:1p)	-0.192801	0.729383
PE(36:2)	-0.117773	0.372109
PE(36:2e)	-0.106348	0.287086
PE(36:2p)	-0.075779	0.190094
PE(36:3)	-0.142452	0.296728
PE(36:3e)	-0.260876	0.676841
PE(36:3p)	-0.477223	1.17559
PE(36:4)	-0.303919	0.46337
PE(36:4e)	-0.282386	0.58684
PE(36:4p)	-0.312993	0.5137
PE(36:5)	-0.26736	0.416601
PE(36:5e)	-0.264132	0.328995
PE(36:5p)	-0.0199883	0.0161304
PE(36:6)	-0.473525	0.486656
PE(36:6e)	-0.153121	0.164963
PE(36:7e)	-0.48421	1.02052
PE(37:0e)	-0.167159	0.238695
PE(37:1)	0.521051	0.985198
CL(77:7)	-1.38469	2.20428
PE(37:2)	-0.0666128	0.0729515
PE(37:2e)	0.457154	0.677747
PE(37:2p)	-1.42575	0.904792
PE(37:3)	0.15614	0.265331
PE(37:3e)	0.0854836	0.108782
PE(37:4)	-0.0217547	0.053468
PE(37:5e)	0.193603	0.479695
PC(20:0e)	-1.39285	2.70725
PE(38:0)	-0.244457	0.75066
TG(63:2)	-1.3961	2.19862
PE(38:1)	-0.876023	0.53434
PE(38:1e)	-1.13258	0.610133
TG(64:3)	-1.39649	2.33847
PE(38:2)	-1.19986	0.57496
PC(26:2)	-1.39875	1.94159
PE(38:2p)	-0.489425	0.7895
PE(38:3)	-0.406755	0.272396
PE(38:3e)	-0.647556	0.705866
PE(38:3p)	-0.294374	0.262873
PE(38:4)	-0.416564	0.255031
PE(38:4e)	-0.127506	0.112215
PE(38:4p)	-0.492236	0.457213
PE(38:5)	-0.727464	0.525551
PE(38:5e)	-0.922254	0.435397
PE(38:5p)	-0.223729	0.917293
PE(38:6)	-1.21543	0.564559
PE(38:6e)	-0.52305	0.459088
PE(38:6p)	-0.407268	0.56814
PC(22:3e)	-1.39922	2.69486
PE(38:7e)	-0.447152	0.570063
PE(38:8e)	-0.946678	0.597433
PE(39:1)	-0.174654	0.211553
PE(39:2)	0.0710178	0.185414
TG(63:3)	-1.39939	1.85772
PE(39:3e)	-0.0652844	0.0712801
PE(39:4)	0.105543	0.174905
PE(39:4e)	-0.311849	0.178273
PE(40:0)	-1.42527	0.489821
Cer(m48:0+O)	-1.40548	2.8108
PE(40:1)	-0.168473	0.231202
Cer(t43:1)	-1.40846	3.75159
TG(51:4)	-1.4087	2.33993
Cer(t44:0+O)	-1.41019	1.75468
PE(40:2e)	-1.38629	0.561864
PE(40:2p)	-1.80301	0.546479
PE(40:3)	-0.440544	0.41984
PE(40:3e)	-1.33787	0.522189
PE(40:3p)	-1.23444	0.797208
PE(40:4)	-1.20777	0.371091
PE(40:4e)	-1.20354	0.387259
PE(40:4p)	-1.47769	0.390562
PE(40:5)	-0.976342	0.363318
PE(40:5e)	-0.954965	0.305144
PE(40:5p)	-0.926212	0.284849
PE(40:6)	-0.982034	0.757977
PE(40:6e)	-1.01225	0.399605
PE(40:6p)	-0.141827	0.13015
PE(40:7)	-1.0311	0.577714
PE(40:7e)	-0.339015	0.399814
PE(40:7p)	-0.765211	0.579873
PE(40:8)	-0.951914	0.661822
PE(40:8e)	-0.7768	0.571637
PE(40:8p)	-0.0569478	0.0517295
Cer(d42:0+2O)	-1.41165	1.33332
PE(40:9e)	-1.66454	0.56214
PE(41:1)	0.174104	0.260546
PE(41:2)	0.196499	0.404594
PE(41:4e)	0.0825744	0.0474476
PE(42:0)	0.177594	0.193343
PE(42:0p)	-1.53706	1.21467
PE(42:1)	0.0682256	0.12581
PE(42:10)	-2.02752	0.539866
PE(42:2)	-0.437689	0.733981
PE(42:2e)	2.75387	0.783249
PE(42:3)	-0.0779792	0.0932645
PE(42:3e)	-0.070604	0.0705573
PE(42:4)	-0.348014	0.321235
PE(42:5)	0.308567	0.414106
PE(42:6e)	-2.97816	0.562508
PE(42:6p)	-0.929933	0.419568
PE(42:7)	-0.786586	0.464743
PE(42:7e)	-0.90643	0.534978
PE(42:8)	-2.13875	0.550005
PE(42:9)	-1.84687	0.544277
PE(43:1)	0.0494702	0.0609338
PE(40:1p)	-1.41327	1.99464
PE(44:1)	0.188726	0.266126
PE(44:11)	-0.103678	0.127247
PE(44:12)	-0.161	0.330402
PE(44:2)	-0.126901	0.551966
PE(44:4)	0.257826	0.898185
PE(44:5)	-0.331714	0.303966
PE(44:6)	-1.21194	0.418639
PE(48:0)	-0.371285	0.297634
GM3(m38:0)	-1.42223	2.31377
OAHFA(53:2)	-1.4325	1.94297
PG(24:0e)	0.0807309	0.0738445
PG(28:6e)	0.297203	0.775987
PG(29:2e)	-0.0844465	0.0359135
PG(30:0)	-0.624227	0.518993
PG(31:2e)	1.39676	0.831905
Cer(d46:1+O)	-1.44291	3.04364
PG(32:1)	0.0616753	0.0521039
PG(32:2)	0.390552	0.402214
TG(51:3e)	-1.4481	2.12955
PG(33:1)	0.133534	0.11614
PG(33:8)	-0.0378391	0.0336046
PG(34:1)	-0.306834	0.465637
PG(34:2)	0.16826	0.195131
PG(34:3)	0.0910393	0.0791326
PG(34:4)	0.856249	0.500105
PG(35:1)	-0.23179	0.534603
PG(35:2)	0.518322	0.585354
PG(36:0)	-1.71738	0.409591
PG(36:1)	-0.620193	0.326861
PG(36:2)	-0.0965841	0.182174
PG(36:3)	0.0751566	0.117963
PG(36:4)	-0.382233	0.549364
PG(36:5)	-0.521458	0.344325
PG(37:0)	-0.860254	0.927379
PG(37:1)	-0.189157	0.112716
PG(37:2)	-0.557	0.597861
PG(38:1)	-0.513826	0.606042
PG(38:2)	-0.708813	0.351829
PG(38:3)	-0.138263	0.14135
PG(38:4)	-0.161669	0.200862
PG(38:5)	-0.264476	0.355031
PG(38:6)	-0.382785	0.182229
PG(38:7)	-0.282662	0.310788
Cer(m41:1)	-1.45782	3.06444
PG(40:1)	-0.350954	0.221128
PG(40:2)	-0.621535	0.881788
PG(40:6)	-0.984919	0.331164
PG(40:7)	0.319323	0.346648
PG(40:8)	-0.141799	0.071825
TG(49:6e)	-1.45814	1.57212
PG(41:0)	-0.153443	0.184851
PG(42:1)	-0.601887	0.538825
PG(42:10)	-1.4754	0.274576
PG(42:2)	-0.00835735	0.00293801
PG(42:4)	0.637141	0.373168
PG(44:10)	-0.614498	0.363695
PG(44:11)	-1.24068	0.279372
PG(44:12)	-0.210466	0.0844853
PG(45:0)	-0.0397597	0.0530164
PG(46:0)	-5.93365	0.424722
PG(46:1)	-2.24325	0.780801
PG(46:2)	-3.40954	0.913298
PG(47:0)	-0.822522	0.90802
TG(61:3)	-1.46513	1.52189
PG(49:0)	0.0273092	0.0163495
phSM(d35:1)	0.142012	0.0743893
phSM(d38:2)	0.298062	0.572981
phSM(d43:1)	2.41244	0.816662
phSM(d44:1)	0.657067	1.2692
phSM(t31:1)	0.0264557	0.0219014
LPI(19:0)	-1.46892	1.78328
PI(30:1)	0.479379	0.423368
PI(31:1)	0.232546	0.258895
PI(31:2)	0.432359	0.660395
PI(32:0)	0.540962	0.956601
PI(32:1)	-0.204189	0.30088
PI(32:2)	-0.2522	0.190137
PI(32:3)	-0.130602	0.093872
PI(33:1)	-0.0210933	0.0208876
PI(33:2)	0.532407	1.05298
PI(33:3)	0.291157	0.199113
PI(34:0)	0.155189	0.489085
PI(34:1)	-0.124411	0.232955
PI(34:1e)	0.0729925	0.183206
PI(34:2)	-0.0522588	0.113421
PI(34:2e)	0.325441	0.226646
PI(34:3)	0.105747	0.0779752
PI(34:4)	0.500803	0.441045
PI(35:0)	1.01894	1.04438
PI(35:1)	-0.151144	0.118875
PI(35:2)	0.409856	0.667399
PI(35:3)	1.06472	1.00394
PI(35:4)	-0.0171049	0.0114196
PI(36:0)	0.063123	0.0623276
PI(36:1)	-0.203225	0.238675
PI(36:2)	-0.591418	0.330095
PI(36:3)	0.259149	0.454992
PI(36:4)	-0.364578	0.697929
PI(36:4e)	0.0311541	0.0599312
PI(36:5)	-0.457446	0.681344
PI(37:0)	1.19076	1.15253
PI(37:1)	0.826381	1.03267
PI(37:2)	0.757725	1.17251
PI(37:3)	0.631995	0.728455
PI(37:3e)	-0.86632	0.997849
PI(37:4)	-0.204712	0.19619
PI(37:6)	-0.976513	0.397852
PI(38:0)	0.820715	1.29776
PI(38:1)	-0.00996038	0.00734655
PI(38:2)	0.370556	0.471707
PI(38:3)	-0.0659043	0.104781
PI(38:4)	-0.642855	0.480333
PI(38:4e)	0.54137	1.22429
PI(38:5)	-0.697977	0.348591
PI(38:5e)	-0.420667	0.766061
Cer(d33:0+O)	-1.4709	2.72016
PI(38:6e)	0.0696298	0.064833
PI(38:7)	-1.30725	0.619122
PI(39:4)	-0.114136	0.145737
PI(39:6)	0.0425282	0.0421821
Hex1Cer(d42:0+O)	-1.47195	1.77355
PI(40:2)	0.305775	0.430989
DG(53:5)	-1.48129	1.49141
PI(40:4)	-0.156811	0.250418
PI(40:5)	-0.342704	0.288736
PI(40:6)	-0.571819	0.751785
PI(40:7)	-0.525446	0.696872
PI(40:7e)	0.00994187	0.00440358
PI(40:8)	-1.40068	0.714749
PI(42:10)	-0.807936	0.367399
PI(42:2)	0.310379	0.37756
PIP(34:2e)	0.669997	1.17708
PIP(34:3e)	-0.207463	0.198523
LPS(20:0)	-1.48352	3.16189
PIP(36:4e)	-1.71107	1.14538
PIP(40:9e)	-0.028597	0.151763
PIP(52:4)	-0.254082	0.324461
PIP(52:5)	-0.844334	1.17113
PIP(54:4)	-0.399789	1.27537
PIP(54:5)	-1.02381	1.27817
PIP(54:6)	-1.26646	1.02963
PIP2(42:5)	0.791671	0.513643
PS(18:0e)	-1.53237	0.973389
PS(18:1e)	-0.314449	1.05886
PS(20:0e)	-1.48526	3.09559
LPC(16:0e)	-1.49511	1.45199
PS(24:0e)	-0.209602	0.324917
PS(26:0e)	0.444027	0.490761
PS(26:2e)	1.18951	0.626347
PS(26:3e)	-0.358893	1.16932
PS(27:0)	-0.165176	0.10388
PS(29:4e)	0.0168705	0.0112367
PS(31:3)	-0.118513	0.0679342
PS(31:7e)	0.0198284	0.0131451
PS(32:0)	-0.20322	0.156822
PS(32:1)	0.703373	0.889489
CerG3GNAc1(m44:6)	-1.50953	1.96041
PS(33:1)	0.827585	0.801146
PS(33:2e)	0.625174	0.195267
PS(33:6)	0.0686741	0.0475667
PS(34:0)	-1.66446	0.782003
PS(34:1)	0.30916	0.496194
PS(34:2)	0.153379	0.88766
PS(34:2e)	0.0759779	0.235751
PS(34:3)	0.200767	0.18347
PS(34:4)	0.0721574	0.0453755
PS(34:5)	0.674576	0.654695
PS(35:1)	-0.0665537	0.178121
PS(35:2)	-0.0850394	0.0452397
PS(35:3)	-0.174253	0.111775
PS(35:3e)	-0.116897	0.0654292
PS(35:4)	0.573811	0.43649
PS(36:0)	-0.329047	0.322653
PS(36:1)	-0.692088	0.91415
PS(36:2)	-0.0693572	0.0992054
PS(36:3)	0.219432	0.502917
Cer(m44:1)	-1.51027	3.6761
PS(36:4)	0.0805898	0.102188
PS(36:4e)	-0.0303629	0.0369278
PS(36:5)	0.616861	0.903947
PS(36:5e)	0.0543029	0.0513139
PS(36:6)	0.0182743	0.0125459
PS(37:1)	0.0262558	0.0440026
Hex1Cer(m43:1)	-1.51522	2.64999
PS(37:4)	0.538619	0.43454
PS(38:0)	-0.461332	0.563766
PS(38:1)	-0.164178	0.208616
PS(38:2)	-0.277836	0.361647
PS(38:3)	-0.217569	0.252871
CerP(m41:0)	-1.51608	3.22561
PS(38:4)	-0.465284	0.849411
PS(38:4e)	-0.0335714	0.0636016
PS(38:5)	0.117969	0.339751
PS(38:5e)	-0.180567	0.249154
PS(38:6)	-0.147589	0.372114
PS(38:6e)	0.517052	0.636762
PS(38:7e)	0.0762317	0.260319
PS(39:1)	0.0791258	0.108665
PS(39:2)	0.366008	1.02698
PS(40:0)	-0.353518	0.371991
PS(40:1)	-1.38004	0.880321
PS(40:2)	0.354294	0.234553
PS(40:3)	-0.115202	0.278612
PS(40:4)	-0.662022	0.315738
PS(40:5)	-0.778369	0.293166
PS(40:6)	-0.45805	0.231253
PS(40:6e)	0.568758	0.933443
PS(40:7)	-0.36616	0.248663
PS(40:7e)	-0.0697427	0.0826709
PS(40:8)	-1.16895	0.92382
PS(40:8e)	0.20606	0.522576
PE(31:1e)	-1.51615	2.4531
PS(40:9e)	-0.151364	0.211252
PS(41:1)	-0.0709561	0.0870957
PS(41:1e)	-0.523226	0.386885
CerP(m45:0)	-1.51946	3.52453
PS(41:4)	0.0520533	0.0612555
PS(41:6)	-1.74506	0.308392
PS(41:7)	0.235835	0.30897
PS(42:1)	-0.13544	0.20119
PS(42:10)	-1.24162	0.627393
PS(42:10e)	-0.406159	0.483492
PS(42:2)	0.0113101	0.0293603
PS(42:3)	0.0963598	0.182277
PS(42:4)	-0.220194	0.930297
PS(42:5)	-0.314947	0.4
PS(42:6)	-0.933691	0.347678
PS(42:7)	-0.943758	0.333181
PS(42:7e)	-1.41511	0.386691
PS(42:8)	-0.322312	0.338435
PS(42:8e)	-0.59958	0.265659
PS(42:9)	-0.070705	0.100487
PS(42:9e)	0.0567433	0.106036
PS(43:1)	-0.568316	0.617471
PS(43:4)	-0.108297	0.147872
PS(44:1)	0.224182	0.298693
PS(44:10)	-1.68482	0.502251
PS(44:11)	-0.979973	0.352099
PS(44:12)	0.60855	0.202008
PS(44:2)	-0.553452	0.724583
PS(44:3)	0.225893	0.199063
TG(54:5e)	-1.52998	1.86185
PS(44:5)	-0.142238	0.551217
PS(50:2)	-0.230605	0.171708
PS(51:2)	0.152919	0.0598525
SM(d31:1)	-0.455516	0.500995
TG(62:4)	-1.54925	2.25632
CerP(m47:0)	-1.55017	2.16012
SM(d33:0)	-0.954781	0.931438
SM(d33:1)	-0.413058	0.846122
Cer(d44:0)	-1.55024	1.66349
SM(d34:1)	-0.0768061	0.0322785
SM(d34:2)	-1.12236	0.594586
SM(d34:4)	-0.761526	0.556346
SM(d35:1)	-0.865461	1.01546
Cer(m44:0+O)	-1.55129	2.48661
SM(d36:0)	-1.96752	0.628673
SM(d36:1)	-1.31565	0.494174
SM(d36:2)	-0.168597	0.0577197
PE(37:6)	-1.55641	1.95062
SM(d36:4)	-0.122844	0.191997
SM(d36:5)	0.318036	0.47683
SM(d38:0)	-1.29729	1.25209
SM(d38:1)	-0.638201	0.588287
SM(d38:2)	1.03273	0.732969
Cer(m46:0+O)	-1.56003	2.46878
SM(d40:0)	-1.00692	1.29014
SM(d40:1)	-0.687629	0.77875
SM(d40:2)	-0.451325	0.525284
SM(d40:3)	-3.63338	0.611626
SM(d40:4)	-0.611814	0.855447
SM(d40:5)	-0.598886	0.89345
SM(d41:0)	-1.72321	0.971818
SM(d41:1)	-0.456719	1.06719
SM(d41:2)	-0.547522	1.17482
SM(d41:3)	-0.309794	0.859993
PA(19:2)	-1.56714	1.99128
SM(d42:0)	-1.16106	0.897133
SM(d42:1)	-0.327049	0.72802
SM(d42:2)	-1.43959	0.520017
SM(d42:3)	-2.15768	0.434654
SM(d42:4)	-1.01849	0.924961
SM(d42:5)	-1.06854	0.817119
SM(d42:7)	0.45081	0.779219
SM(d43:0)	-2.46422	0.970286
SM(d43:1)	-0.443886	0.57919
SM(d43:2)	-0.119092	0.174123
PI(40:0)	-1.57229	1.50663
SM(d43:5)	-0.37063	0.459147
SM(d44:0)	-1.69553	0.693916
SM(d44:1)	0.119622	0.186
SM(d44:2)	-0.459074	1.1099
SM(d44:3)	-1.50005	0.606625
SM(d44:4)	-0.820513	0.915396
SM(d44:5)	-1.32919	0.496841
SM(d44:6)	-1.68648	0.398901
SM(d44:7)	-1.19699	0.664984
SM(t31:1)	-0.313805	0.697986
SM(t32:0)	-1.05881	0.987365
SM(t32:1)	-0.416531	0.727072
SM(t33:0)	-1.07007	0.937129
SM(t33:1)	-0.664602	0.731552
SM(t34:0)	-0.746429	0.681848
SM(t34:1)	-0.354188	0.784986
SM(t34:2)	-0.230582	0.536602
SM(t35:0)	-1.11725	0.888237
SM(t35:1)	-0.586345	0.688207
SM(t36:0)	-1.1847	0.991631
SM(t36:3)	-0.551642	0.388435
SM(d32:0)	-1.57229	2.225
SM(t36:5)	-0.58848	0.416176
Cer(d46:0)	-1.57414	2.55435
SM(t38:2)	-0.176479	0.211071
SM(t38:4)	-0.34146	0.785924
SM(t39:1)	-0.43618	0.926077
SM(t40:1)	-0.0721086	0.149218
SM(t40:5)	-0.111814	0.19496
LPI(16:0)	-1.58544	2.15881
CerG2GNAc1(d44:1)	-1.60883	1.73615
SPH(d14:1)	0.37533	1.21642
SPH(d16:0)	-0.0105694	0.0299205
SPH(d16:1)	0.21144	0.744548
Cer(m47:0+O)	-1.61162	2.55594
SPH(d17:1)	0.165091	0.384604
OAHFA(52:3)	-1.61466	2.7409
SPH(d18:1)	0.402818	1.01216
OAHFA(51:2)	-1.6182	2.28049
SPH(d19:1)	0.0760332	0.106853
SPH(d20:0)	0.0138097	0.00726267
SPH(d20:1)	0.165459	0.448404
SPH(d22:0)	0.248817	0.403883
SPH(d22:1)	-0.175752	0.87506
SPH(d22:2)	-0.183142	0.672492
SPH(m17:0)	-0.495952	1.23835
SPH(m18:0)	0.0816026	0.232488
SPH(m20:0)	0.001798	0.00366175
SPH(m20:1)	-0.0155639	0.0158213
SPH(m22:0)	0.0529102	0.242477
SPH(t16:0)	0.157303	0.624584
SPH(t17:0)	0.16921	0.376816
SPH(t18:0)	0.411037	0.858244
SPH(t20:0)	-0.0268234	0.147354
OAHFA(55:3)	-1.61939	2.1842
SPHP(d18:0)	-1.46824	0.3516
SPHP(m22:0)	-1.73908	0.879187
SPHP(m22:1)	-1.84626	0.775744
ST(d28:2)	-0.155383	0.364086
ST(d34:5)	-0.45443	0.874713
ST(d36:4+O)	0.0947003	0.110217
ST(m37:0)	-0.02103	0.0306947
ST(m43:5)	-0.463098	0.356771
ST(t34:4)	0.0195356	0.0164999
ST(t35:4)	0.456752	0.506653
ST(t38:6)	-0.642826	0.639889
ST(t40:5)	0.0310006	0.0625942
TG(22:0)	0.0387642	0.0719909
TG(23:1)	-0.500206	0.806369
TG(67:6)	-1.6238	3.68564
TG(28:2)	0.820349	0.704357
TG(30:3)	0.54453	0.500529
TG(32:5e)	-0.11192	0.166198
TG(33:2)	0.114287	0.113226
TG(34:1)	0.118014	0.0860905
TG(34:4)	0.219752	0.397855
TG(36:4)	-0.0551578	0.0207797
TG(37:6)	2.82963	0.884355
CerP(m43:0)	-1.64251	3.45771
TG(38:7)	-1.26087	0.549682
TG(40:1)	-0.704635	0.772688
TG(40:2e)	-0.638908	1.13893
OAHFA(49:2)	-1.65787	1.92858
TG(42:3)	0.263815	0.314876
TG(42:7)	0.158437	0.202333
PE(40:9)	-1.66068	1.30456
TG(43:4e)	0.148735	0.384025
TG(44:1)	0.863174	0.181854
CerP(m44:0)	-1.66609	2.75482
TG(58:5e)	-1.69457	1.35895
PE(40:0p)	-1.69808	1.91333
Cer(m48:7)	-1.70662	3.9803
DG(51:4)	-1.72447	3.55093
OAHFA(54:3)	-1.72967	2.37069
OAHFA(50:2)	-1.72997	1.87582
PE(19:0e)	-1.73042	2.90091
PC(44:5e)	-1.73307	1.42878
Cer(d43:0)	-1.73467	3.01521
TG(45:6)	4.61804	0.913985
TG(51:7e)	-1.73743	2.63695
TG(62:3)	-1.74139	2.80139
Cer(d44:1+O)	-1.76231	2.7397
Cer(m40:1)	-1.77885	2.65042
TG(52:1e)	-1.8136	1.97695
TG(46:7)	-0.121367	0.188215
TG(46:9)	0.274629	0.35537
TG(46:9e)	-0.0727119	0.113695
TG(47:1)	-0.00334647	0.00260635
TG(53:3)	-1.81411	3.79968
TG(47:2e)	-0.39713	0.866142
TG(47:3)	0.483298	0.949027
Cer(d45:0)	-1.82483	2.54576
TG(47:4)	1.88063	0.773488
Cer(m45:0+O)	-1.83047	2.5395
TG(47:5e)	0.0520997	0.0900915
TG(47:7e)	0.188671	0.603151
OAHFA(53:3)	-1.83632	2.44772
TG(47:3e)	-1.84567	2.77836
TG(48:12e)	-0.0427925	0.0698205
Hex1Cer(d41:3)	-1.85063	2.5921
Cer(d45:3)	-1.85453	3.49962
TG(48:3)	-1.24985	0.588401
TG(48:3e)	-0.00291305	0.00455426
TG(48:4)	0.513615	0.166468
Cer(m43:1)	-1.86731	2.74831
TG(51:5e)	-1.87607	1.66871
PS(36:3e)	-1.88475	1.56543
PE(32:0p)	-1.88508	1.76745
TG(65:5)	-1.90321	3.23669
TG(52:3e)	-1.91686	2.283
TG(49:4)	-0.893292	0.535206
TG(64:5)	-1.9171	2.2417
Cer(t43:0+O)	-1.95607	1.64843
PE(38:0p)	-1.97522	2.44079
Cer(t31:0)	-1.9808	3.8263
Cer(t42:0+O)	-1.99365	1.56429
Cer(m42:1)	-1.99818	4.1495
TG(50:1)	-0.930121	1.08536
TG(50:13)	1.15996	0.949138
TG(50:2)	-1.00172	0.79595
TG(51:2)	-2.00225	2.84089
TG(50:3)	-0.915764	0.631277
TG(50:3e)	0.232376	0.234206
TG(50:4)	-0.788075	0.692003
TG(50:4e)	-1.15543	1.07441
TG(51:1)	-0.367322	0.691278
Cer(d43:3)	-2.01731	3.03887
TG(51:2e)	0.647173	1.16749
TG(51:3)	-2.76421	1.1718
TG(66:6)	-2.03321	3.02205
Cer(t45:0)	-2.03466	2.83406
Cer(d43:0+O)	-2.05407	2.16872
TG(51:5)	-0.161427	0.0554964
Hex1Cer(d43:1+O)	-2.0555	2.34139
DG(51:6)	-2.07152	2.33994
Hex1Cer(m40:1)	-2.07212	2.33775
TG(52:0)	0.526138	1.2985
PE(40:1e)	-2.08371	2.02116
TG(52:10)	0.928384	0.66153
TG(49:3e)	-2.09058	2.41751
TG(52:2)	-0.851797	1.12258
TG(52:3)	-1.1287	0.778731
Hex1Cer(d44:1+O)	-2.15709	2.7284
TG(52:4)	-1.11495	1.05046
TG(44:4)	-2.15738	1.96986
TG(52:5)	-0.579399	0.4948
TG(52:6)	-0.345297	0.33521
TG(52:6e)	0.0203512	0.0274812
TG(49:2)	-2.16702	2.86643
TG(53:2)	-0.487046	1.05252
TG(53:2e)	-0.359105	0.657034
TG(42:1)	-2.17026	2.29971
TG(53:3e)	0.548991	1.22952
TG(49:4e)	-2.18186	2.87623
TG(53:5)	-0.0731267	0.0476883
TG(54:0)	0.552882	1.02186
TG(54:1)	0.462345	0.400542
TG(54:11)	1.14238	0.989967
Hex1Cer(m41:3)	-2.19595	2.27498
TG(54:1e)	-1.07102	1.15106
TG(48:2)	-2.20086	1.97516
TG(54:2e)	-0.302327	0.584532
TG(54:3)	-1.08861	0.814147
TG(54:4)	-1.40408	0.997446
TG(54:4e)	-0.344342	0.769129
TG(54:5)	-1.48594	1.26472
DG(51:5)	-2.2102	2.71668
TG(54:6)	-1.39605	1.04354
TG(54:7)	-0.963188	0.560058
TG(54:8)	-0.464336	0.235542
TG(54:9)	-1.09464	0.470331
TG(55:1e)	0.17993	0.491272
TG(55:2e)	0.199698	0.405077
Hex1Cer(d45:1+O)	-2.21334	1.96802
TG(56:0e)	-1.1437	0.664176
TG(56:1)	0.499603	1.04287
Hex1Cer(m43:4)	-2.24608	3.34022
TG(56:1e)	-1.16652	0.915958
Cer(t36:1+O)	-2.2701	1.35184
TG(56:2e)	-0.37099	0.54308
TG(56:3)	-0.228843	0.265406
TG(45:3e)	-2.27767	2.44475
TG(56:4)	-0.696861	0.690663
TG(56:5)	-1.66077	1.05869
TG(56:5e)	-0.490547	0.85612
TG(56:6)	-1.79509	0.677283
TG(56:7)	-1.31996	0.683556
TG(56:8)	-1.52483	0.794756
TG(56:9)	0.038974	0.0138786
TG(57:10)	2.44072	0.732832
TG(46:1)	-2.34619	2.00583
TG(57:3)	-0.357871	0.790594
Cer(t34:0)	-2.36371	2.0368
TG(58:0e)	-0.502714	0.561918
Hex1Cer(m44:1)	-2.36591	1.82743
TG(58:10)	-2.05292	1.12965
TG(58:11)	-0.852644	0.451898
TG(58:1e)	-0.0385968	0.041106
TG(58:2)	-0.615054	1.03366
TG(58:2e)	-0.783473	0.726624
TG(58:3)	-0.279601	0.586173
TG(58:3e)	2.56658	0.845397
TG(58:4)	-1.0882	0.829256
TG(58:4e)	-1.37721	0.893873
TG(58:5)	-1.29187	0.315454
TG(49:5e)	-2.37003	2.55001
TG(58:6)	-1.91012	0.932995
TG(58:7)	-0.340882	0.484315
TG(58:8)	-0.833335	0.521428
TG(58:9)	-1.70247	0.649104
DG(49:5)	-2.37903	2.3529
Hex1Cer(m44:0)	-2.43071	2.15241
TG(60:0)	0.640122	1.09607
TG(60:0e)	-0.397058	0.216385
CerG2GNAc1(d32:1)	-2.43097	1.31592
TG(60:11)	-2.77134	1.20562
TG(60:12)	-1.11904	0.383632
TG(60:1e)	-0.348543	0.498917
TG(60:2e)	-0.299903	0.459575
TG(60:3)	-0.171292	0.226873
TG(60:3e)	-0.989042	0.830741
TG(60:4)	-0.462363	0.634531
TG(60:4e)	-0.254498	0.403383
[truncated: 75 more rows]

## Sheet: Fig.6D
Fig.6D
	Gltp+/+				Gltp-/-
	lipid level (ng/mg Epidermis)			Mean	lipid level (ng/mg Epidermis)			Mean
Hex1Cer	780.887	913.517	596.038	763.481	1082.17	882.298	825.042	929.838
Cer	17750.3	13414.5	14395	15186.6	11257.6	10941	13236.8	11811.8
OAHFA	987.872	762.573	678.967	809.804	425.084	391.308	441.585	419.326
CerP	81.8018	69.7573	73.2745	74.9445	26.444	31.3334	30.172	29.3164
TG	2574.7	1861.47	2336.65	2257.6	1494.08	1330.61	1707.12	1510.61
DG	44.8285	46.5869	43.6107	45.0087	35.6365	31.3513	31.2412	32.743
PG	88.2613	70.5849	93.578	84.1414	55.2193	56.0727	61.0411	57.4444

## Sheet: Fig.6E
Fig.6E
	Gltp+/+				Gltp-/-
	lipid level (ng/mg Epidermis)			Mean	lipid level (ng/mg Epidermis)			Mean
Cer(d44:0)	800.174	765.154	578.542	714.624	210.478	247.055	252.409	236.648
Cer(m44:0)	723.839	687.367	512.453	641.22	219.996	249.858	254.763	241.539
Cer(t43:1)	622.675	549.521	548.471	573.556	192.519	224.036	226.56	214.372
Cer(d44:1)	595.821	489.566	437.961	507.782	121.664	159.139	168.328	149.71
Cer(d43:0)	361.352	350.329	281.855	331.178	91.8053	102.183	100.486	98.1581
Cer(d42:0)	297.967	269.499	232.054	266.507	123.576	135.51	128.975	129.354
Cer(d42:1)	266.056	202.372	223.9	230.776	73.6749	90.2248	93.1012	85.667
Cer(d40:1)	169.483	159.175	177.047	168.568	281.184	266.584	270.176	272.648
Cer(d34:0)	99.6679	91.5402	58.9036	83.3706	37.7221	43.4242	44.0569	41.7344
Cer(d45:1)	75.6898	72.0601	62.3277	70.0259	28.4528	33.9417	33.5764	31.9903
Cer(t34:0)	81.5392	72.5251	43.4382	65.8342	11.0518	12.0246	13.3092	12.1285
Cer(d50:1)	73.1882	67.6515	52.4892	64.4429	186.37	224.251	234.27	214.964
Cer(d41:0)	63.7953	64.3758	53.8284	60.6665	26.6891	29.4032	26.5159	27.536
Cer(d41:1)	65.7474	47.0466	57.0729	56.6223	15.1272	18.0551	20.615	17.9324
Cer(d45:0)	54.9738	52.773	38.5044	48.7504	12.1918	14.2449	14.47	13.6356
Cer(m45:0)	54.4459	53.1578	37.9269	48.5102	14.5216	16.4895	15.9812	15.6641
Cer(m46:0)	48.5078	49.0663	35.0431	44.2057	14.9982	17.7015	17.7535	16.8177
Cer(d46:0)	48.1941	48.2208	35.2265	43.8805	12.7347	15.7983	15.6778	14.7369
Cer(t45:1)	46.1496	42.9726	39.2324	42.7848	21.4873	25.2169	24.9154	23.8732
Cer(m43:1)	50.1916	40.3822	36.7456	42.4398	9.57642	11.916	13.4038	11.6321

## Sheet: Fig.6F
Fig.6F
	Gltp+/+				Gltp-/-
	lipid level (ng/mg Epidermis)			Mean	lipid level (ng/mg Epidermis)			Mean
Hex1Cer(d44:1)	47.4474	42.0654	35.0956	41.5361	64.6721	50.2559	58.6293	57.8524
Hex1Cer(d43:1)	22.9393	22.2104	19.9192	21.6896	46.3889	28.9629	31.2105	35.5207
Hex1Cer(m39:0)	9.64012	7.07124	7.1586	7.95665	2.93445	3.4088	3.81922	3.38749
Hex1Cer(m44:2)	4.79967	4.00622	3.50134	4.10241	7.88161	5.84225	6.49837	6.74074
Hex1Cer(d47:2)	3.70932	3.75903	3.71049	3.72628	0.098989	0.034703	0.052449	0.062047
Hex1Cer(d45:1)	3.03634	2.76553	2.11886	2.64024	5.79058	4.59502	4.98327	5.12296
Hex1Cer(m43:2)	2.37553	2.24571	1.9805	2.20058	5.73146	3.51106	3.72497	4.32249
Hex1Cer(m45:1)	2.45684	2.45109	1.66729	2.19174	5.65646	4.51414	4.8754	5.01533
Hex1Cer(m46:1)	2.39863	2.30085	1.5806	2.09336	7.08796	6.64759	6.69787	6.81114
Hex1Cer(d46:0)	2.25224	1.95165	1.67966	1.96118	6.11799	7.24763	6.7591	6.70824
Hex1Cer(d41:3)	1.92619	1.59987	2.30975	1.94527	0.470932	0.614409	0.532757	0.539366
Hex1Cer(d50:1)	2.20319	2.43662	1.1959	1.94524	59.1467	59.9656	60.1576	59.7566
Hex1Cer(t42:0)	2.29733	1.95996	1.2952	1.85083	2.97348	2.48269	2.89271	2.78296
Hex1Cer(m43:4)	1.82806	1.45186	1.52464	1.60152	0.303169	0.306183	0.403429	0.337594
Hex1Cer(m41:3)	2.02409	1.34274	1.37916	1.582	0.268136	0.381259	0.386414	0.34527
Hex1Cer(d37:3)	2.02688	1.60433	1.05157	1.56093	0.0877	0.092753	0.139018	0.10649
Hex1Cer(m43:1)	1.59041	1.23318	1.26572	1.3631	0.589969	0.41566	0.424985	0.476871
Hex1Cer(m39:1)	1.19504	0.862733	1.12887	1.06221	0.394589	0.46956	0.533181	0.465777
Hex1Cer(m43:0)	1.19042	1.07923	0.832066	1.03391	1.29528	1.18233	1.50959	1.32907
Hex1Cer(d50:2)	0.788809	1.12911	0.74805	0.888655	8.99755	4.50823	4.86935	6.12504

## Sheet: Fig.6G-H
Fig.6G-H
	Gltp+/+				Gltp-/-
Species	lipid level (umol/g Epidermis)			Mean	lipid level (umol/g Epidermis)			Mean
Sph	0.15787	0.162126	0.175849	0.165281	0.125145	0.159545	0.156412	0.147034
Cer	0.859529	1.01097	1.16549	1.012	0.693422	0.793803	1.03749	0.84157
GlcCer	0.0375653	0.03541	0.0371776	0.0367176	0.0512024	0.0468936	0.0627064	0.0536008
GalCer	0.00150038	0.00239046	0.00242599	0.00210561	0.000811253	0.00178503	0.00140032	0.0013322
LacCer	0.00132069	0.00214876	0.00187357	0.00178101	0.00137962	0.00123536	0.00126385	0.00129294
GluSph	0.000679763	0.000640674	0.000651238	0.000657225	0.00073132	0.000762608	0.000943497	0.000812475

## Sheet: Fig.7A
Fig.7A
	si-NC	si-GLTP
EDU Positive cells (%)	17.683	24.1612
	13.6712	31.553
	10.611	28.9483
Mean	13.9884	28.2208

## Sheet: Fig.7B
Fig.7B
	si-NC	si-GLTP
Proliferation Index	0.294629	0.5589
	0.2896	0.5148
	0.256607	0.5169
Mean	0.280279	0.5302

## Sheet: Fig.7C
Fig.7C
		si-NC				si-GLTP
		Relative mRNA level			Mean	Relative mRNA level			Mean
GLTP	Ca2+0D	1	1	1	1	0.0705165	0.0596044	0.064136	0.0647523
	Ca2+2D	13.0564	12.5564	12.6317	12.7481	0.465145	0.413887	0.376939	0.418657
	Ca2+3D	22.5428	17.7861	19.345	19.8913	1.04318	0.941023	0.929761	0.97132
	Ca2+4D	91.9807	75.5899	76.9916	81.5207	2.6145	2.65872	2.49698	2.59007
KRT1	Ca2+0D	1	1	1	1	1.86026	1.96492	1.96263	1.92927
	Ca2+2D	0.75508	0.658604	0.580756	0.664813	71.78	66.6042	56.6068	64.997
	Ca2+3D	61.7245	56.382	53.243	57.1165	839.389	973.219	770.208	860.939
	Ca2+4D	26.6613	36.8361	29.3775	30.9583	305.518	346.684	286.398	312.867
KRT10	Ca2+0D	1	1	1	1	2.43142	1.94184	2.61394	2.32907
	Ca2+2D	4.71584	6.24292	5.0762	5.34499	83.1449	80.7325	73.1973	79.0249
	Ca2+3D	103.004	103.632	94.9853	100.54	1096.81	1045.35	1210.33	1117.49
	Ca2+4D	124.681	114.267	144.227	127.725	807.247	898.235	984.35	896.611
IVL	Ca2+0D	1	1	1	1	0.53	0.444313	0.487121	0.487145
	Ca2+2D	6.34	9.10431	7.04054	7.49495	0.27	0.272931	0.27704	0.273324
	Ca2+3D	22.11	24.4635	22.0116	22.8617	0.76	0.794361	0.936041	0.830134
	Ca2+4D	94.93	96.9314	120.197	104.019	8.62	9.61244	10.5405	9.59097
FLG	Ca2+0D	1	1	1	1	1.04554	0.789377	1.07086	0.968594
	Ca2+2D	1.38274	1.5683	1.36448	1.43851	0.945628	0.808494	0.786957	0.847026
	Ca2+3D	12.2741	10.4889	10.9776	11.2469	4.99392	4.48218	5.77621	5.0841
	Ca2+4D	149.919	119.901	152.503	140.775	46.5407	40.7268	50.8635	46.0437
LOR	Ca2+0D	1	1	1	1	0.757851	0.757685	0.90125	0.805595
	Ca2+2D	1.97685	1.7043	3.00008	2.22707	1.32133	1.45443	1.97246	1.58274
	Ca2+3D	12.575	14.0988	24.2515	16.9751	4.61671	6.09407	7.3615	6.02409
	Ca2+4D	27.7454	37.1305	54.7581	39.878	7.99815	9.05118	15.7251	10.9248

## Sheet: Fig.9E
Fig.9E
Proportion of red / yellow puncta	Yellow puncta (AP)			Mean	Red-only puncta (AL)			Mean
si-NC	0.49157	0.50983	0.39833	0.466577	0.50843	0.49017	0.60167	0.533423
si-GLTP	0.77767	0.86544	0.84733	0.830147	0.22233	0.13456	0.15267	0.169853

[truncated: 4 more sheets: Fig.9H, Fig.S1B, Fig.S3A, Fig.S4A]
